# Supplementary material for: 2-(2,3-Dioxoindolin-1-yl)ethyl 4-(4-nitro­phen­yl)piperazine-1-carbodithio­ate
Source: Acta Crystallogr Sect E Struct Rep Online. 2010 Aug 11;66(Pt 9):o2243. doi: 10.1107/S1600536810030618 (PMC3008017; doi:10.1107/S1600536810030618)
Supplement: Supplementary file 1 [file e-66-o2243-sup1.cif]

##############################################################################
###                                                                        ###
###        Electronic paper (Acta Crystallographica Section E)             ###
###                                                                        ###
##############################################################################
#                                                                            #
# This CIF contains the data in a paper accepted for publication in Acta     #
# Crystallographica Section E. It conforms to the requirements of Notes      #
# for Authors for Section E, and has been peer reviewed under the auspices   #
# of the IUCr Commission on Journals.                                        #
#                                                                            #
# Full details of the Crystallographic Information File format               #
# are given in the paper "The Crystallographic Information File (CIF):       #
# a New Standard Archive File for Crystallography" by S. R. Hall, F. H.      #
# Allen and I. D. Brown [Acta Cryst. (1991), A47, 655-685].                  #
#                                                                            #
# The current version of the core CIF dictionary is obtainable from          #
# ftp://ftp.iucr.org/pub/cif_core.dic. The current version number is 2.4.    #
#                                                                            #
# Software is freely available for graphical display of the structure(s) in  #
# this CIF.  For information consult the CIF home page http://www.iucr.org/  #
# cif/home.html                                                              #
#                                                                            #
# This file may be used for bona fide research purposes within the           #
# scientific community so long as proper attribution is given to the journal # 
# article from which it was obtained.                                        #
#                                                                            #
##############################################################################
                                             
data_I
_audit_creation_method     SHELXL-97
_chemical_name_systematic
;
2-(2,3-Dioxoindolin-1-yl)ethyl 4-(4-nitrophenyl)piperazine-1-carbodithioate
;
_chemical_name_common     ?
_chemical_formula_moiety     'C21 H20 N4 O4 S2'
_chemical_formula_sum     'C21 H20 N4 O4 S2'
_chemical_formula_iupac     'C21 H20 N4 O4 S2'
_chemical_formula_weight     456.53
_chemical_melting_point     ?
_symmetry_cell_setting     monoclinic
_symmetry_space_group_name_H-M     'C 2/c'
loop_
    _symmetry_equiv_pos_as_xyz
    'x, y, z'
    '-x, y, -z+1/2'
    'x+1/2, y+1/2, z'
    '-x+1/2, y+1/2, -z+1/2'
    '-x, -y, -z'
    'x, -y, z-1/2'
    '-x+1/2, -y+1/2, -z'
    'x+1/2, -y+1/2, z-1/2'
_cell_length_a     34.4244(8)
_cell_length_b     6.8754(2)
_cell_length_c     17.9938(4)
_cell_angle_alpha     90.00
_cell_angle_beta     103.1850(10)
_cell_angle_gamma     90.00
_cell_volume     4146.53(18)
_cell_formula_units_Z     8
_cell_measurement_reflns_used     8247
_cell_measurement_theta_min     2.323
_cell_measurement_theta_max     29.173
_cell_measurement_temperature     296(2)
_exptl_crystal_description     block
_exptl_crystal_colour     orange
_exptl_crystal_size_max     0.15
_exptl_crystal_size_mid     0.13
_exptl_crystal_size_min     0.10
_exptl_crystal_density_diffrn     1.463
_exptl_crystal_density_meas     1.463
_exptl_crystal_density_method     'not measured'
_exptl_crystal_F_000     1904
_exptl_absorpt_coefficient_mu     0.294
_exptl_absorpt_correction_type     none
_exptl_absorpt_process_details     ?
_exptl_absorpt_correction_T_min     ?
_exptl_absorpt_correction_T_max     ?
_exptl_special_details
;
;
_diffrn_ambient_temperature     296(2)
_diffrn_radiation_type     MoK\a
_diffrn_radiation_wavelength     0.71073
_diffrn_radiation_source     'fine-focus sealed tube'
_diffrn_radiation_monochromator     graphite
_diffrn_measurement_device_type     'Bruker APEXII CCD area-detector'
_diffrn_measurement_method     'phi and omega scans'
_diffrn_detector_area_resol_mean     ?
_diffrn_reflns_number     25340
_diffrn_reflns_av_R_equivalents     0.0270
_diffrn_reflns_av_sigmaI/netI     0.0252
_diffrn_reflns_theta_min     2.33
_diffrn_reflns_theta_max     29.82
_diffrn_reflns_theta_full     29.82
_diffrn_measured_fraction_theta_max     0.982
_diffrn_measured_fraction_theta_full     0.982
_diffrn_reflns_limit_h_min     -45
_diffrn_reflns_limit_h_max     48
_diffrn_reflns_limit_k_min     -9
_diffrn_reflns_limit_k_max     7
_diffrn_reflns_limit_l_min     -24
_diffrn_reflns_limit_l_max     22
_diffrn_standards_number     ?
_diffrn_standards_interval_count     ?
_diffrn_standards_interval_time     ?
_diffrn_standards_decay_%     ?
_refine_special_details
;
Refinement of <i>F</i>^2^ against ALL reflections. The weighted <i>R</i>-factor
<i>wR</i> and goodness of fit <i>S</i> are based on <i>F</i>^2^, conventional
<i>R</i>-factors <i>R</i> are based on <i>F</i>, with <i>F</i> set to zero for
negative <i>F</i>^2^. The threshold expression of <i>F</i>^2^ >
\s(<i>F</i>^2^) is used only for calculating <i>R</i>-factors(gt) <i>etc</i>.
and is not relevant to the choice of reflections for refinement.
<i>R</i>-factors based on <i>F</i>^2^ are statistically about twice as large
as those based on <i>F</i>, and <i>R</i>- factors based on ALL data will be
even larger.
;
_reflns_number_total     5843
_reflns_number_gt     4309
_reflns_threshold_expression     I>2sigma(I)
_refine_ls_structure_factor_coef     Fsqd
_refine_ls_matrix_type     full
_refine_ls_R_factor_all     0.0599
_refine_ls_R_factor_gt     0.0386
_refine_ls_wR_factor_gt     0.0952
_refine_ls_wR_factor_ref     0.1068
_refine_ls_goodness_of_fit_ref     1.029
_refine_ls_restrained_S_all     1.029
_refine_ls_number_reflns     5843
_refine_ls_number_parameters     280
_refine_ls_number_restraints     0
_refine_ls_hydrogen_treatment     constr
_refine_ls_weighting_scheme     calc
_refine_ls_weighting_details
              'w=1/[\s^2^(Fo^2^)+(0.0528P)^2^+1.1993P] where P=(Fo^2^+2Fc^2^)/3'
_atom_sites_solution_hydrogens     geom
_atom_sites_solution_primary     direct
_atom_sites_solution_secondary     difmap
_refine_ls_shift/su_max     0.000
_refine_ls_shift/su_mean     0.000
_refine_diff_density_max     0.266
_refine_diff_density_min     -0.175
_refine_ls_extinction_method     none
_refine_ls_extinction_coef     ?
loop_
    _atom_type_symbol
    _atom_type_description
    _atom_type_scat_dispersion_real
    _atom_type_scat_dispersion_imag
    _atom_type_scat_source
    'C' 'C' 0.0033 0.0016
                         'International Tables Vol C Tables 4.2.6.8 and 6.1.1.4'
    'H' 'H' 0.0000 0.0000
                         'International Tables Vol C Tables 4.2.6.8 and 6.1.1.4'
    'N' 'N' 0.0061 0.0033
                         'International Tables Vol C Tables 4.2.6.8 and 6.1.1.4'
    'O' 'O' 0.0106 0.0060
                         'International Tables Vol C Tables 4.2.6.8 and 6.1.1.4'
    'S' 'S' 0.1246 0.1234
                         'International Tables Vol C Tables 4.2.6.8 and 6.1.1.4'
_computing_data_collection     'APEX2 (Bruker, 2007)'
_computing_cell_refinement     'APEX2 and SAINT (Bruker, 2007)'
_computing_data_reduction     'SAINT (Bruker, 2007)'
_computing_structure_solution     'SHELXS97 (Sheldrick, 2008)'
_computing_structure_refinement     'SHELXL97 (Sheldrick, 2008)'
_computing_molecular_graphics     'SHELXTL (Sheldrick, 2008)'
_computing_publication_material
                             'SHELXTL (Sheldrick, 2008) and PLATON (Spek, 2009)'
loop_
    _atom_site_type_symbol
    _atom_site_label
    _atom_site_fract_x
    _atom_site_fract_y
    _atom_site_fract_z
    _atom_site_U_iso_or_equiv
    _atom_site_adp_type
    _atom_site_calc_flag
    _atom_site_refinement_flags
    _atom_site_occupancy
    _atom_site_disorder_assembly
    _atom_site_disorder_group
    C C1 0.22169(4) 0.0960(3) 0.55107(9) 0.0525(4) Uani d . 1 . .
    C C2 0.20345(5) -0.0339(3) 0.49616(10) 0.0586(4) Uani d . 1 . .
    H H2 0.2133 -0.1597 0.4960 0.070 Uiso calc R 1 . .
    C C3 0.17055(5) 0.0221(2) 0.44143(9) 0.0522(4) Uani d . 1 . .
    H H3 0.1585 -0.0664 0.4042 0.063 Uiso calc R 1 . .
    C C4 0.15485(4) 0.2101(2) 0.44084(8) 0.0418(3) Uani d . 1 . .
    C C5 0.17505(5) 0.3391(3) 0.49705(9) 0.0529(4) Uani d . 1 . .
    H H5 0.1660 0.4664 0.4974 0.063 Uiso calc R 1 . .
    C C6 0.20780(5) 0.2823(3) 0.55145(10) 0.0561(4) Uani d . 1 . .
    H H6 0.2205 0.3700 0.5884 0.067 Uiso calc R 1 . .
    C C7 0.10263(5) 0.1336(2) 0.32661(9) 0.0469(3) Uani d . 1 . .
    H H7A 0.1046 0.0009 0.3453 0.056 Uiso calc R 1 . .
    H H7B 0.1175 0.1426 0.2870 0.056 Uiso calc R 1 . .
    C C8 0.05960(5) 0.1827(2) 0.29344(9) 0.0476(3) Uani d . 1 . .
    H H8A 0.0493 0.0991 0.2500 0.057 Uiso calc R 1 . .
    H H8B 0.0441 0.1595 0.3313 0.057 Uiso calc R 1 . .
    C C9 0.07011(5) 0.5142(2) 0.33419(8) 0.0499(4) Uani d . 1 . .
    H H9A 0.0544 0.4955 0.3721 0.060 Uiso calc R 1 . .
    H H9B 0.0673 0.6487 0.3175 0.060 Uiso calc R 1 . .
    C C10 0.11353(5) 0.4710(2) 0.36929(9) 0.0509(4) Uani d . 1 . .
    H H10A 0.1295 0.5070 0.3335 0.061 Uiso calc R 1 . .
    H H10B 0.1222 0.5493 0.4149 0.061 Uiso calc R 1 . .
    C C11 0.12259(4) 0.8667(2) 0.12798(7) 0.0400(3) Uani d . 1 . .
    C C12 0.13746(5) 0.7170(3) 0.17715(9) 0.0526(4) Uani d . 1 . .
    H H12 0.1250 0.5962 0.1733 0.063 Uiso calc R 1 . .
    C C13 0.17187(5) 0.7545(4) 0.23274(10) 0.0698(6) Uani d . 1 . .
    H H13 0.1826 0.6558 0.2666 0.084 Uiso calc R 1 . .
    C C14 0.19059(5) 0.9315(4) 0.23961(11) 0.0757(6) Uani d . 1 . .
    H H14 0.2135 0.9509 0.2779 0.091 Uiso calc R 1 . .
    C C15 0.17588(5) 1.0806(3) 0.19041(11) 0.0672(5) Uani d . 1 . .
    H H15 0.1885 1.2012 0.1948 0.081 Uiso calc R 1 . .
    C C16 0.14155(4) 1.0463(2) 0.13361(9) 0.0483(4) Uani d . 1 . .
    C C17 0.12020(5) 1.1645(2) 0.07061(10) 0.0509(4) Uani d . 1 . .
    C C18 0.08641(4) 1.0341(2) 0.02587(8) 0.0436(3) Uani d . 1 . .
    C C19 0.06096(4) 0.7055(2) 0.04397(8) 0.0415(3) Uani d . 1 . .
    H H19A 0.0745 0.5833 0.0592 0.050 Uiso calc R 1 . .
    H H19B 0.0517 0.7040 -0.0111 0.050 Uiso calc R 1 . .
    C C20 0.02520(4) 0.7204(2) 0.07963(8) 0.0411(3) Uani d . 1 . .
    H H20A 0.0061 0.6212 0.0573 0.049 Uiso calc R 1 . .
    H H20B 0.0126 0.8459 0.0665 0.049 Uiso calc R 1 . .
    C C22 0.04231(4) 0.4390(2) 0.19615(7) 0.0368(3) Uani d . 1 . .
    N N1 0.12011(4) 0.26548(18) 0.38917(7) 0.0420(3) Uani d . 1 . .
    N N2 0.05537(4) 0.38618(19) 0.26924(7) 0.0446(3) Uani d . 1 . .
    N N3 0.25633(5) 0.0353(3) 0.60869(9) 0.0688(4) Uani d . 1 . .
    N N4 0.08920(3) 0.86365(18) 0.06542(6) 0.0386(3) Uani d . 1 . .
    O O1 0.27296(4) 0.1532(3) 0.65616(9) 0.0878(5) Uani d . 1 . .
    O O2 0.26757(6) -0.1329(3) 0.60752(10) 0.1117(7) Uani d . 1 . .
    O O3 0.12620(4) 1.32892(19) 0.05188(9) 0.0767(4) Uani d . 1 . .
    O O4 0.06274(4) 1.07378(18) -0.03291(6) 0.0592(3) Uani d . 1 . .
    S S1 0.031276(12) 0.28227(6) 0.12387(2) 0.04687(11) Uani d . 1 . .
    S S2 0.036236(11) 0.69395(5) 0.18228(2) 0.04120(10) Uani d . 1 . .
loop_
    _atom_site_aniso_label
    _atom_site_aniso_U_11
    _atom_site_aniso_U_22
    _atom_site_aniso_U_33
    _atom_site_aniso_U_12
    _atom_site_aniso_U_13
    _atom_site_aniso_U_23
    C1 0.0424(8) 0.0715(12) 0.0423(8) 0.0063(8) 0.0071(6) 0.0042(8)
    C2 0.0598(10) 0.0559(11) 0.0567(10) 0.0124(8) 0.0061(8) 0.0048(8)
    C3 0.0558(9) 0.0501(9) 0.0463(8) 0.0047(7) 0.0025(7) -0.0024(7)
    C4 0.0403(7) 0.0501(9) 0.0361(7) 0.0013(6) 0.0108(6) 0.0001(6)
    C5 0.0470(8) 0.0566(10) 0.0516(9) 0.0072(7) 0.0043(7) -0.0127(8)
    C6 0.0455(8) 0.0718(12) 0.0479(9) 0.0012(8) 0.0047(7) -0.0132(8)
    C7 0.0557(8) 0.0401(8) 0.0420(8) 0.0016(7) 0.0051(6) -0.0050(6)
    C8 0.0551(8) 0.0400(8) 0.0429(8) -0.0050(7) 0.0011(6) 0.0027(6)
    C9 0.0687(10) 0.0426(9) 0.0328(7) 0.0089(7) -0.0002(6) -0.0043(6)
    C10 0.0633(9) 0.0414(8) 0.0417(8) -0.0043(7) -0.0011(7) -0.0021(7)
    C11 0.0381(7) 0.0504(8) 0.0315(7) 0.0028(6) 0.0078(5) 0.0015(6)
    C12 0.0474(8) 0.0650(11) 0.0425(8) 0.0055(7) 0.0040(6) 0.0119(7)
    C13 0.0485(9) 0.1117(17) 0.0451(9) 0.0125(10) 0.0025(7) 0.0187(10)
    C14 0.0451(9) 0.130(2) 0.0468(10) -0.0066(11) -0.0011(7) -0.0083(11)
    C15 0.0524(10) 0.0881(15) 0.0624(11) -0.0210(10) 0.0160(8) -0.0200(10)
    C16 0.0455(8) 0.0548(10) 0.0470(8) -0.0061(7) 0.0158(6) -0.0067(7)
    C17 0.0543(9) 0.0430(9) 0.0628(10) 0.0008(7) 0.0289(8) 0.0016(7)
    C18 0.0490(8) 0.0447(8) 0.0405(7) 0.0114(6) 0.0177(6) 0.0067(6)
    C19 0.0469(7) 0.0418(8) 0.0329(7) 0.0010(6) 0.0029(5) -0.0030(6)
    C20 0.0401(7) 0.0442(8) 0.0348(7) 0.0019(6) -0.0005(5) 0.0030(6)
    C22 0.0335(6) 0.0390(7) 0.0363(7) -0.0002(5) 0.0048(5) -0.0025(5)
    N1 0.0470(6) 0.0385(7) 0.0374(6) 0.0021(5) 0.0032(5) -0.0027(5)
    N2 0.0545(7) 0.0387(7) 0.0357(6) 0.0014(5) 0.0000(5) -0.0014(5)
    N3 0.0573(9) 0.0930(14) 0.0513(9) 0.0138(9) 0.0020(7) 0.0054(9)
    N4 0.0404(6) 0.0400(6) 0.0333(6) 0.0021(5) 0.0042(5) 0.0037(5)
    O1 0.0680(8) 0.1118(13) 0.0681(9) 0.0036(9) -0.0170(7) -0.0075(9)
    O2 0.1188(14) 0.1077(14) 0.0826(11) 0.0530(12) -0.0310(10) -0.0040(10)
    O3 0.0829(9) 0.0482(7) 0.1107(11) -0.0045(7) 0.0461(9) 0.0118(7)
    O4 0.0647(7) 0.0675(8) 0.0443(6) 0.0220(6) 0.0101(5) 0.0179(5)
    S1 0.0547(2) 0.0437(2) 0.0383(2) -0.00326(16) 0.00241(15) -0.00880(15)
    S2 0.0496(2) 0.0381(2) 0.03489(18) 0.00262(14) 0.00753(14) -0.00231(14)
_geom_special_details
;
All e.s.d.'s (except the e.s.d. in the dihedral angle between two l.s. planes)
are estimated using the full covariance matrix. The cell e.s.d.'s are taken
into account individually in the estimation of e.s.d.'s in distances, angles
and torsion angles; correlations between e.s.d.'s in cell parameters are only
used when they are defined by crystal symmetry. An approximate (isotropic)
treatment of cell e.s.d.'s is used for estimating e.s.d.'s involving l.s.
planes.
;
loop_
    _geom_bond_atom_site_label_1
    _geom_bond_atom_site_label_2
    _geom_bond_site_symmetry_2
    _geom_bond_distance
    _geom_bond_publ_flag
    C1 C6 . 1.368(3) ?
    C1 C2 . 1.373(2) ?
    C1 N3 . 1.452(2) ?
    C2 C3 . 1.375(2) ?
    C2 H2 . 0.9300 ?
    C3 C4 . 1.400(2) ?
    C3 H3 . 0.9300 ?
    C4 N1 . 1.3899(19) ?
    C4 C5 . 1.404(2) ?
    C5 C6 . 1.371(2) ?
    C5 H5 . 0.9300 ?
    C6 H6 . 0.9300 ?
    C7 N1 . 1.4635(19) ?
    C7 C8 . 1.504(2) ?
    C7 H7A . 0.9700 ?
    C7 H7B . 0.9700 ?
    C8 N2 . 1.462(2) ?
    C8 H8A . 0.9700 ?
    C8 H8B . 0.9700 ?
    C9 N2 . 1.4585(18) ?
    C9 C10 . 1.513(2) ?
    C9 H9A . 0.9700 ?
    C9 H9B . 0.9700 ?
    C10 N1 . 1.4624(19) ?
    C10 H10A . 0.9700 ?
    C10 H10B . 0.9700 ?
    C11 C12 . 1.377(2) ?
    C11 C16 . 1.390(2) ?
    C11 N4 . 1.4136(18) ?
    C12 C13 . 1.389(2) ?
    C12 H12 . 0.9300 ?
    C13 C14 . 1.369(3) ?
    C13 H13 . 0.9300 ?
    C14 C15 . 1.374(3) ?
    C14 H14 . 0.9300 ?
    C15 C16 . 1.395(2) ?
    C15 H15 . 0.9300 ?
    C16 C17 . 1.451(2) ?
    C17 O3 . 1.211(2) ?
    C17 C18 . 1.542(2) ?
    C18 O4 . 1.2097(17) ?
    C18 N4 . 1.3633(19) ?
    C19 N4 . 1.4511(19) ?
    C19 C20 . 1.516(2) ?
    C19 H19A . 0.9700 ?
    C19 H19B . 0.9700 ?
    C20 S2 . 1.8080(14) ?
    C20 H20A . 0.9700 ?
    C20 H20B . 0.9700 ?
    C22 N2 . 1.3394(17) ?
    C22 S1 . 1.6650(14) ?
    C22 S2 . 1.7760(14) ?
    N3 O2 . 1.221(2) ?
    N3 O1 . 1.221(2) ?
loop_
    _geom_angle_atom_site_label_1
    _geom_angle_atom_site_label_2
    _geom_angle_atom_site_label_3
    _geom_angle_site_symmetry_1
    _geom_angle_site_symmetry_3
    _geom_angle
    _geom_angle_publ_flag
    C6 C1 C2 . . 120.64(15) ?
    C6 C1 N3 . . 119.78(16) ?
    C2 C1 N3 . . 119.58(17) ?
    C1 C2 C3 . . 120.01(17) ?
    C1 C2 H2 . . 120.0 ?
    C3 C2 H2 . . 120.0 ?
    C2 C3 C4 . . 121.14(16) ?
    C2 C3 H3 . . 119.4 ?
    C4 C3 H3 . . 119.4 ?
    N1 C4 C3 . . 121.97(14) ?
    N1 C4 C5 . . 121.19(14) ?
    C3 C4 C5 . . 116.79(14) ?
    C6 C5 C4 . . 121.74(16) ?
    C6 C5 H5 . . 119.1 ?
    C4 C5 H5 . . 119.1 ?
    C1 C6 C5 . . 119.65(16) ?
    C1 C6 H6 . . 120.2 ?
    C5 C6 H6 . . 120.2 ?
    N1 C7 C8 . . 111.19(13) ?
    N1 C7 H7A . . 109.4 ?
    C8 C7 H7A . . 109.4 ?
    N1 C7 H7B . . 109.4 ?
    C8 C7 H7B . . 109.4 ?
    H7A C7 H7B . . 108.0 ?
    N2 C8 C7 . . 110.79(13) ?
    N2 C8 H8A . . 109.5 ?
    C7 C8 H8A . . 109.5 ?
    N2 C8 H8B . . 109.5 ?
    C7 C8 H8B . . 109.5 ?
    H8A C8 H8B . . 108.1 ?
    N2 C9 C10 . . 110.25(13) ?
    N2 C9 H9A . . 109.6 ?
    C10 C9 H9A . . 109.6 ?
    N2 C9 H9B . . 109.6 ?
    C10 C9 H9B . . 109.6 ?
    H9A C9 H9B . . 108.1 ?
    N1 C10 C9 . . 112.02(13) ?
    N1 C10 H10A . . 109.2 ?
    C9 C10 H10A . . 109.2 ?
    N1 C10 H10B . . 109.2 ?
    C9 C10 H10B . . 109.2 ?
    H10A C10 H10B . . 107.9 ?
    C12 C11 C16 . . 121.17(14) ?
    C12 C11 N4 . . 128.02(15) ?
    C16 C11 N4 . . 110.75(13) ?
    C11 C12 C13 . . 117.04(18) ?
    C11 C12 H12 . . 121.5 ?
    C13 C12 H12 . . 121.5 ?
    C14 C13 C12 . . 122.45(19) ?
    C14 C13 H13 . . 118.8 ?
    C12 C13 H13 . . 118.8 ?
    C13 C14 C15 . . 120.56(17) ?
    C13 C14 H14 . . 119.7 ?
    C15 C14 H14 . . 119.7 ?
    C14 C15 C16 . . 118.17(19) ?
    C14 C15 H15 . . 120.9 ?
    C16 C15 H15 . . 120.9 ?
    C11 C16 C15 . . 120.60(17) ?
    C11 C16 C17 . . 107.15(14) ?
    C15 C16 C17 . . 132.16(17) ?
    O3 C17 C16 . . 130.71(17) ?
    O3 C17 C18 . . 123.61(17) ?
    C16 C17 C18 . . 105.65(13) ?
    O4 C18 N4 . . 127.11(15) ?
    O4 C18 C17 . . 127.08(15) ?
    N4 C18 C17 . . 105.80(12) ?
    N4 C19 C20 . . 113.34(12) ?
    N4 C19 H19A . . 108.9 ?
    C20 C19 H19A . . 108.9 ?
    N4 C19 H19B . . 108.9 ?
    C20 C19 H19B . . 108.9 ?
    H19A C19 H19B . . 107.7 ?
    C19 C20 S2 . . 115.08(10) ?
    C19 C20 H20A . . 108.5 ?
    S2 C20 H20A . . 108.5 ?
    C19 C20 H20B . . 108.5 ?
    S2 C20 H20B . . 108.5 ?
    H20A C20 H20B . . 107.5 ?
    N2 C22 S1 . . 123.85(11) ?
    N2 C22 S2 . . 114.09(10) ?
    S1 C22 S2 . . 122.04(8) ?
    C4 N1 C10 . . 119.33(12) ?
    C4 N1 C7 . . 119.01(12) ?
    C10 N1 C7 . . 113.37(12) ?
    C22 N2 C9 . . 126.91(13) ?
    C22 N2 C8 . . 122.69(12) ?
    C9 N2 C8 . . 110.23(11) ?
    O2 N3 O1 . . 122.74(18) ?
    O2 N3 C1 . . 118.16(18) ?
    O1 N3 C1 . . 119.10(18) ?
    C18 N4 C11 . . 110.53(12) ?
    C18 N4 C19 . . 122.84(12) ?
    C11 N4 C19 . . 126.64(12) ?
    C22 S2 C20 . . 103.51(7) ?
loop_
    _geom_torsion_atom_site_label_1
    _geom_torsion_atom_site_label_2
    _geom_torsion_atom_site_label_3
    _geom_torsion_atom_site_label_4
    _geom_torsion_site_symmetry_1
    _geom_torsion_site_symmetry_2
    _geom_torsion_site_symmetry_3
    _geom_torsion_site_symmetry_4
    _geom_torsion
    _geom_torsion_publ_flag
    C6 C1 C2 C3 . . . . -0.9(3) ?
    N3 C1 C2 C3 . . . . 179.84(16) ?
    C1 C2 C3 C4 . . . . -0.6(3) ?
    C2 C3 C4 N1 . . . . -175.64(15) ?
    C2 C3 C4 C5 . . . . 2.0(2) ?
    N1 C4 C5 C6 . . . . 175.60(15) ?
    C3 C4 C5 C6 . . . . -2.0(2) ?
    C2 C1 C6 C5 . . . . 0.8(3) ?
    N3 C1 C6 C5 . . . . -179.89(15) ?
    C4 C5 C6 C1 . . . . 0.7(3) ?
    N1 C7 C8 N2 . . . . 55.31(17) ?
    N2 C9 C10 N1 . . . . -54.06(17) ?
    C16 C11 C12 C13 . . . . 0.6(2) ?
    N4 C11 C12 C13 . . . . 177.47(15) ?
    C11 C12 C13 C14 . . . . 0.2(3) ?
    C12 C13 C14 C15 . . . . -0.5(3) ?
    C13 C14 C15 C16 . . . . 0.0(3) ?
    C12 C11 C16 C15 . . . . -1.2(2) ?
    N4 C11 C16 C15 . . . . -178.54(13) ?
    C12 C11 C16 C17 . . . . 175.79(13) ?
    N4 C11 C16 C17 . . . . -1.57(16) ?
    C14 C15 C16 C11 . . . . 0.9(2) ?
    C14 C15 C16 C17 . . . . -175.21(16) ?
    C11 C16 C17 O3 . . . . -178.79(16) ?
    C15 C16 C17 O3 . . . . -2.3(3) ?
    C11 C16 C17 C18 . . . . -0.57(15) ?
    C15 C16 C17 C18 . . . . 175.91(16) ?
    O3 C17 C18 O4 . . . . 2.1(2) ?
    C16 C17 C18 O4 . . . . -176.31(14) ?
    O3 C17 C18 N4 . . . . -179.08(15) ?
    C16 C17 C18 N4 . . . . 2.54(14) ?
    N4 C19 C20 S2 . . . . -66.16(15) ?
    C3 C4 N1 C10 . . . . -155.40(14) ?
    C5 C4 N1 C10 . . . . 27.1(2) ?
    C3 C4 N1 C7 . . . . -9.1(2) ?
    C5 C4 N1 C7 . . . . 173.37(14) ?
    C9 C10 N1 C4 . . . . -161.47(12) ?
    C9 C10 N1 C7 . . . . 50.45(17) ?
    C8 C7 N1 C4 . . . . 161.00(13) ?
    C8 C7 N1 C10 . . . . -50.81(18) ?
    S1 C22 N2 C9 . . . . 172.05(12) ?
    S2 C22 N2 C9 . . . . -9.64(19) ?
    S1 C22 N2 C8 . . . . -2.8(2) ?
    S2 C22 N2 C8 . . . . 175.50(11) ?
    C10 C9 N2 C22 . . . . -116.39(16) ?
    C10 C9 N2 C8 . . . . 58.99(17) ?
    C7 C8 N2 C22 . . . . 115.48(15) ?
    C7 C8 N2 C9 . . . . -60.14(16) ?
    C6 C1 N3 O2 . . . . 178.82(19) ?
    C2 C1 N3 O2 . . . . -1.9(3) ?
    C6 C1 N3 O1 . . . . -1.1(3) ?
    C2 C1 N3 O1 . . . . 178.16(17) ?
    O4 C18 N4 C11 . . . . 175.30(14) ?
    C17 C18 N4 C11 . . . . -3.55(14) ?
    O4 C18 N4 C19 . . . . -4.8(2) ?
    C17 C18 N4 C19 . . . . 176.33(12) ?
    C12 C11 N4 C18 . . . . -173.73(14) ?
    C16 C11 N4 C18 . . . . 3.40(16) ?
    C12 C11 N4 C19 . . . . 6.4(2) ?
    C16 C11 N4 C19 . . . . -176.48(13) ?
    C20 C19 N4 C18 . . . . -88.55(15) ?
    C20 C19 N4 C11 . . . . 91.31(16) ?
    N2 C22 S2 C20 . . . . 172.63(10) ?
    S1 C22 S2 C20 . . . . -9.02(10) ?
    C19 C20 S2 C22 . . . . -77.72(12) ?
loop_
    _geom_hbond_atom_site_label_D
    _geom_hbond_atom_site_label_H
    _geom_hbond_atom_site_label_A
    _geom_hbond_site_symmetry_A
    _geom_hbond_distance_DH
    _geom_hbond_distance_HA
    _geom_hbond_distance_DA
    _geom_hbond_angle_DHA
    _geom_hbond_publ_flag
    C13 H13 O2 7_556 0.93 2.52 3.252(2) 136.2 y
    C5 H5 O3 6_576 0.93 2.33 3.125(2) 143.3 y
data_global
_journal_date_recd_electronic     2010-07-26
_journal_date_accepted     2010-07-31
_journal_name_full     'Acta Crystallographica, Section E'
_journal_year     2010
_journal_volume     66
_journal_issue      9
_journal_page_first     o2243
_journal_page_last     o2243
_journal_paper_category     QO
_journal_coeditor_code     ZQ2052
_publ_contact_author_name     'Shengli Cao'
_publ_contact_author_address
;
Department of Chemistry, Capital Normal University,
Beijing 100048, People's Republic of China
;
_publ_contact_author_email     'sl_cao@sohu.com'
_publ_contact_author_fax     ' '
_publ_contact_author_phone     '86-10-68902974'
_publ_section_title
;
2-(2,3-Dioxoindolin-1-yl)ethyl 4-(4-nitrophenyl)piperazine-1-carbodithioate
;
loop_
    _publ_author_name
    _publ_author_footnote
    _publ_author_address
    'Wang, Yao' .
;
Department of Chemistry, Capital Normal University,
Beijing 100048, People's Republic of China
;
    'Wan, Chong-Qing' .
;
Department of Chemistry, Capital Normal University,
Beijing 100048, People's Republic of China
;
    'Cao, Sheng-Li' .
;
Department of Chemistry, Capital Normal University,
Beijing 100048, People's Republic of China
;
    'Zheng, Tingting' .
;
Department of Chemistry, Capital Normal University,
Beijing 100048, People's Republic of China
;
_publ_section_synopsis     .
