# Supplementary material for: 2-(2,3-Dioxoindolin-1-yl)ethyl 4-(4-nitro­phen­yl)piperazine-1-carbodithio­ate
Source: Acta Crystallogr Sect E Struct Rep Online. 2010 Aug 11;66(Pt 9):o2243. doi: 10.1107/S1600536810030618 (PMC3008017; doi:10.1107/S1600536810030618)
Supplement: Supplementary file 2 [file e-66-o2243-Isup2.hkl]

# 
# h,k,l, Fc-squared, Fo-squared, sigma(Fo-squared) and status flag 
# 
data_I
_shelx_title ' 1 in C2/c' 
_shelx_refln_list_code          4 
_shelx_F_calc_maximum      763.89 
_exptl_crystal_F_000      1904.00 
_reflns_d_resolution_high  0.7146 
 
loop_ 
 _symmetry_equiv_pos_as_xyz 
 'x, y, z' 
 '-x, y, -z+1/2' 
 'x+1/2, y+1/2, z' 
 '-x+1/2, y+1/2, -z+1/2' 
 '-x, -y, -z' 
 'x, -y, z-1/2' 
 '-x+1/2, -y+1/2, -z' 
 'x+1/2, -y+1/2, z-1/2' 
 
_cell_length_a    34.4244 
_cell_length_b     6.8754 
_cell_length_c    17.9938 
_cell_angle_alpha  90.000 
_cell_angle_beta  103.185 
_cell_angle_gamma  90.000 
 
_shelx_F_squared_multiplier     1.000 
 
loop_ 
 _refln_index_h 
 _refln_index_k 
 _refln_index_l 
 _refln_F_squared_calc 
 _refln_F_squared_meas 
 _refln_F_squared_sigma 
 _refln_observed_status 
   4   0   0     5126.83     5079.04     86.09 o 
   6   0   0     8099.91     8024.34    134.51 o 
   8   0   0     7866.35     8183.91     93.75 o 
  10   0   0    36696.82    39782.66    367.68 o 
  12   0   0    56456.65    57781.02    532.47 o 
  14   0   0    21405.28    21302.47    206.66 o 
  16   0   0      125.78       90.98      8.07 o 
  18   0   0      266.63      276.19     10.87 o 
  20   0   0    15465.39    15754.50    126.82 o 
  22   0   0        1.60       14.22      5.10 o 
  24   0   0     1274.34     1381.94     24.49 o 
  26   0   0       80.18       67.02     10.51 o 
  28   0   0      713.35      711.86     19.67 o 
  30   0   0     1824.43     1817.59     32.66 o 
  32   0   0     2136.91     2179.02     37.00 o 
  34   0   0     3495.20     3507.27     66.22 o 
  36   0   0      105.66      192.15     26.90 o 
  38   0   0      997.75     1074.78     47.44 o 
  40   0   0       64.60       83.40     22.83 o 
  42   0   0      238.24      303.00     32.17 o 
  44   0   0      115.56      129.13     37.66 o 
   1   1   0       22.35       61.14     10.76 o 
   3   1   0    51150.85    52186.38    384.45 o 
   5   1   0      590.37      590.94      8.95 o 
   7   1   0       47.67       76.69      3.40 o 
   9   1   0      186.42      202.99      7.13 o 
  11   1   0    35886.99    36160.09    219.67 o 
  13   1   0      950.26      975.12     13.55 o 
  15   1   0     4110.81     4140.39     33.65 o 
  17   1   0     2466.38     2765.21     26.32 o 
  19   1   0     1300.48     1274.17     17.93 o 
  21   1   0       25.10       12.00      4.28 o 
  23   1   0      192.20      218.47      8.70 o 
  25   1   0     1499.52     1479.10     18.92 o 
  27   1   0      625.19      681.31     13.76 o 
  29   1   0      699.19      667.48     14.88 o 
  31   1   0        0.46        2.80      6.77 o 
  33   1   0       18.45       14.53      7.90 o 
  35   1   0      228.45      241.79     13.55 o 
  37   1   0        7.17        1.49     11.88 o 
  39   1   0       21.39        9.57     16.81 o 
  41   1   0       31.05       47.93     34.97 o 
  43   1   0        0.36       -6.36     20.67 o 
   0   2   0    22262.60    24302.14    419.67 o 
   2   2   0    27203.31    27439.39    636.60 o 
   4   2   0     2934.73     3000.60     28.80 o 
   6   2   0    15157.69    15427.49    105.67 o 
   8   2   0     4990.43     5273.21     43.45 o 
  10   2   0     5678.87     6234.76     44.37 o 
  12   2   0    24140.07    24884.44    147.92 o 
  14   2   0     7986.18     7772.34     54.40 o 
  16   2   0     8256.95     7617.99     52.02 o 
  18   2   0     1753.08     1608.71     19.23 o 
  20   2   0     4953.83     4886.42     39.57 o 
  22   2   0      451.04      482.04     11.30 o 
  24   2   0      278.57      266.37      9.86 o 
  26   2   0      425.18      456.28     11.76 o 
  28   2   0      212.16      243.41      9.71 o 
  30   2   0     1524.18     1449.68     25.90 o 
  32   2   0     1866.42     1958.80     38.95 o 
  34   2   0     1091.54     1114.47     30.25 o 
  36   2   0        1.45       -6.21     14.25 o 
  38   2   0       44.73       53.03     12.84 o 
  40   2   0        1.67        7.17     15.53 o 
  42   2   0      127.05      164.50     30.44 o 
   1   3   0    11065.32    11022.69    167.31 o 
   3   3   0      444.60      397.27     10.83 o 
   5   3   0    29067.83    31365.65    227.74 o 
   7   3   0       43.54       46.89      4.87 o 
   9   3   0     2135.08     2434.59     22.83 o 
  11   3   0     9558.71     9173.09     60.90 o 
  13   3   0     2451.20     2442.21     22.09 o 
  15   3   0     3245.54     3028.86     29.37 o 
  17   3   0     2805.51     2753.45     28.31 o 
  19   3   0     4169.18     4058.29     35.90 o 
  21   3   0       19.38       20.85      5.71 o 
  23   3   0     1174.23     1268.55     21.29 o 
  25   3   0       18.60       11.50      6.24 o 
  27   3   0       72.67       66.89      9.70 o 
  29   3   0     2016.89     1956.86     38.41 o 
  31   3   0      355.22      365.96     19.25 o 
  33   3   0       33.00       41.97     12.03 o 
  35   3   0      739.42      763.78     26.90 o 
  37   3   0       11.02       19.67     11.73 o 
  39   3   0        0.36       15.10     16.78 o 
  41   3   0      186.40      212.24     32.17 o 
  43   3   0       63.96       69.94     37.66 o 
   0   4   0     1478.91     1485.42     40.69 o 
   2   4   0     1808.52     1572.78     48.67 o 
   4   4   0      200.35      187.98      8.42 o 
   6   4   0     4988.68     5468.97     44.74 o 
   8   4   0      190.80      214.67      9.70 o 
  10   4   0     1223.73     1220.13     21.05 o 
  12   4   0      552.21      523.41     15.46 o 
  14   4   0      827.40      864.94     30.48 o 
  16   4   0      895.61      839.76     19.52 o 
  18   4   0     3195.49     3295.61     48.71 o 
  20   4   0       30.58       30.70      8.41 o 
  22   4   0     2345.57     2229.67     34.53 o 
  24   4   0      388.63      444.02     17.43 o 
  26   4   0       57.59       85.33     12.42 o 
  28   4   0     1090.30     1036.22     29.77 o 
  30   4   0      190.86      184.55     15.74 o 
  32   4   0        5.38       11.98     10.87 o 
  34   4   0      134.01      122.29     16.08 o 
  36   4   0       68.94       61.79     14.44 o 
  38   4   0       13.42      -10.14     11.73 o 
  40   4   0       54.42       67.79     22.15 o 
  42   4   0        0.02      -17.93     21.89 o 
   1   5   0    12519.88    12371.59    157.33 o 
   3   5   0     2338.08     2253.60     35.05 o 
   5   5   0      194.76      204.76     11.73 o 
   7   5   0       10.15       15.06     11.19 o 
   9   5   0       53.22       57.37      9.25 o 
  11   5   0     2488.43     2367.08     33.71 o 
  13   5   0     5127.06     5043.48     53.48 o 
  15   5   0     1796.92     1883.63     34.39 o 
  17   5   0     1552.85     1557.05     31.97 o 
  19   5   0     2795.96     2586.45     42.64 o 
  21   5   0     1004.93      920.08     35.51 o 
  23   5   0       23.02       18.41     11.28 o 
  25   5   0       55.22       40.35     13.45 o 
  27   5   0      663.12      707.61     29.59 o 
  29   5   0     1517.97     1715.14     44.90 o 
  31   5   0      857.53      909.81     36.50 o 
  33   5   0      249.89      269.12     22.75 o 
  35   5   0       16.24       17.49     16.14 o 
  37   5   0        6.88        8.07     22.83 o 
  39   5   0      110.30      129.13     30.44 o 
   0   6   0      769.55      733.97     72.63 o 
   2   6   0        4.48        7.69      9.13 o 
   4   6   0      363.91      397.28     20.74 o 
   6   6   0      219.80      204.42     16.14 o 
   8   6   0       93.49       47.16     12.59 o 
  10   6   0        8.40       45.73      9.99 o 
  12   6   0       21.46        4.82     14.76 o 
  14   6   0       78.55       81.33     16.31 o 
  16   6   0       68.67       75.21     14.76 o 
  18   6   0        1.33       -9.62      9.62 o 
  20   6   0       40.57       48.42     13.45 o 
  22   6   0        9.89        2.31     11.19 o 
  24   6   0      128.39      144.25     17.33 o 
  26   6   0       10.27        5.85     14.00 o 
  28   6   0        0.02      -12.59     12.59 o 
  30   6   0        8.29        9.48     15.32 o 
  32   6   0        0.11       -8.32     14.61 o 
  34   6   0       14.09       13.45     22.83 o 
  36   6   0       10.70        4.04     24.21 o 
   1   7   0     3110.37     3164.09     57.79 o 
   3   7   0     1282.70     1273.15     36.93 o 
   5   7   0       15.56       26.43     14.00 o 
   7   7   0       63.70       60.41     23.65 o 
   9   7   0       61.42       22.25     27.73 o 
  11   7   0      558.18      543.12     32.00 o 
  13   7   0     2295.70     2454.31     61.04 o 
  15   7   0     1187.21     1306.42     45.49 o 
  17   7   0     1247.09     1238.62     57.07 o 
  19   7   0      298.41      237.84     30.44 o 
  21   7   0      113.52       88.50     19.52 o 
  23   7   0      138.56      172.11     23.34 o 
  25   7   0      292.69      345.69     28.89 o 
  27   7   0       22.57       12.11     19.52 o 
  29   7   0      135.01      142.31     32.17 o 
  31   7   0       91.59      131.34     32.17 o 
   0   8   0      300.66      423.96     35.99 o 
   2   8   0      325.47      353.88     27.96 o 
   4   8   0      321.35      368.84     24.21 o 
   6   8   0      171.08      152.36     32.11 o 
   8   8   0      102.99      135.80     23.79 o 
  10   8   0      582.14      593.71     34.17 o 
  12   8   0      442.58      551.97     51.25 o 
  14   8   0      106.51       64.98     29.59 o 
  16   8   0       60.85        9.29     20.67 o 
  18   8   0      117.47      102.23     26.63 o 
  20   8   0        2.60      -22.83     22.83 o 
  22   8   0       18.53       43.46     29.59 o 
  24   8   0       14.09       -8.07     22.83 o 
  26   8   0       35.79       16.14     37.66 o 
   1   9   0      401.83      404.95     28.15 o 
   3   9   0      155.82      203.96     38.16 o 
   5   9   0        0.60        0.00     22.83 o 
   7   9   0       17.39       40.89     19.52 o 
   9   9   0       11.46       28.14     24.51 o 
  11   9   0      102.47       32.28     26.63 o 
  13   9   0       71.11        9.93     24.51 o 
  15   9   0       18.22       -7.04     56.49 o 
 -43   1   1       94.51      139.60     28.34 o 
 -41   1   1       27.66        2.69     19.02 o 
 -39   1   1      128.60      147.82     19.52 o 
 -37   1   1       52.26       64.65     11.73 o 
 -35   1   1      221.93      221.71     12.96 o 
 -33   1   1       60.56       62.99      8.64 o 
 -31   1   1      119.69      134.32      8.70 o 
 -29   1   1      329.43      324.81     10.64 o 
 -27   1   1       17.91       13.75      5.38 o 
 -25   1   1       12.67       13.15      5.38 o 
 -23   1   1      276.71      314.02      9.65 o 
 -21   1   1       76.96       72.37      5.66 o 
 -19   1   1     2773.25     2924.16     26.86 o 
 -17   1   1        9.64       14.12      3.80 o 
 -15   1   1      761.38      779.91     13.80 o 
 -13   1   1       92.33      117.81      6.82 o 
 -11   1   1     3016.98     3002.86     34.82 o 
  -9   1   1      419.15      527.70     12.42 o 
  -7   1   1      457.76      449.30     27.95 o 
  -5   1   1     5908.35     5885.53     61.97 o 
  -3   1   1     2462.97     2284.87     25.77 o 
  -1   1   1    34250.59    30555.20   1937.68 o 
   1   1   1    10831.12    10814.48    172.17 o 
   3   1   1       83.22       81.06      7.61 o 
   5   1   1     7140.70     6883.31     46.54 o 
   7   1   1     2131.99     2033.43     18.71 o 
   9   1   1     4266.23     4223.92     30.43 o 
  11   1   1      253.82      326.88      8.27 o 
  13   1   1      175.92      245.27      7.36 o 
  15   1   1      751.08      815.82     12.75 o 
  17   1   1     9508.09    10269.01     64.39 o 
  19   1   1      236.41      229.87      7.17 o 
  21   1   1      932.39      916.34     13.56 o 
  23   1   1     2434.93     2335.86     23.23 o 
  25   1   1     1452.74     1384.75     18.11 o 
  27   1   1      127.02      135.19      8.02 o 
  29   1   1     1002.02     1018.47     19.37 o 
  31   1   1      119.64      100.13      9.19 o 
  33   1   1      257.33      241.44     14.74 o 
  35   1   1        6.23        6.28      9.99 o 
  37   1   1       65.16       54.78     14.61 o 
  39   1   1      445.75      432.76     28.89 o 
  41   1   1       41.79       26.90     37.66 o 
  43   1   1       62.83       72.01     24.51 o 
 -42   2   1        5.80       14.35     18.64 o 
 -40   2   1       44.12       17.68     38.95 o 
 -38   2   1       13.08      -11.74     14.09 o 
 -36   2   1      319.98      305.54     18.69 o 
 -34   2   1       50.50       54.32     11.41 o 
 -32   2   1        6.95       13.04      9.96 o 
 -30   2   1        5.59        2.45      7.72 o 
 -28   2   1     3156.55     3258.86     35.98 o 
 -26   2   1       45.66       54.96      6.56 o 
 -24   2   1        7.46        5.38      4.57 o 
 -22   2   1      262.79      256.75      8.40 o 
 -20   2   1      454.11      426.72      9.80 o 
 -18   2   1      961.64      949.42     19.58 o 
 -16   2   1      635.14      659.14     12.03 o 
 -14   2   1      619.80      715.93     16.24 o 
 -12   2   1     1638.80     1903.97     20.97 o 
 -10   2   1     2013.40     2254.03     25.63 o 
  -8   2   1     1716.20     1854.86     19.85 o 
  -6   2   1     1534.43     1560.17     15.55 o 
  -4   2   1      718.81      685.48     10.65 o 
  -2   2   1       76.57       53.06      6.53 o 
   0   2   1      372.73      348.86     13.54 o 
   2   2   1     1960.90     1798.93     21.37 o 
   4   2   1     1926.96     2034.69     25.96 o 
   6   2   1    12174.89    12585.81     96.59 o 
   8   2   1     1053.30     1108.99     15.33 o 
  10   2   1     5337.98     5754.13     41.64 o 
  12   2   1       22.16       32.18      3.80 o 
  14   2   1     4640.40     4872.31     36.16 o 
  16   2   1      610.86      611.16     11.15 o 
  18   2   1       57.52       75.12      5.04 o 
  20   2   1      958.30      978.72     13.51 o 
  22   2   1       46.03       33.39      5.04 o 
  24   2   1       19.75       11.98      4.57 o 
  26   2   1      281.35      292.20     10.41 o 
  28   2   1      374.85      369.36     13.21 o 
  30   2   1     2136.98     2177.12     32.81 o 
  32   2   1      289.15      315.20     16.01 o 
  34   2   1        9.18       25.26     10.40 o 
  36   2   1       21.20       44.08     16.45 o 
  38   2   1        1.69       10.76     12.59 o 
  40   2   1       31.57       26.90     21.56 o 
  42   2   1      159.20      249.37     34.24 o 
 -43   3   1       70.34       80.71     37.66 o 
 -41   3   1        9.27        1.47     20.67 o 
 -39   3   1       14.20        9.99     12.84 o 
 -37   3   1        2.29        1.86     12.25 o 
 -35   3   1       92.19       97.01     13.84 o 
 -33   3   1       83.68      112.43     13.84 o 
 -31   3   1      884.50      900.78     26.47 o 
 -29   3   1     1247.41     1339.20     31.28 o 
 -27   3   1       91.32       75.32     10.08 o 
 -25   3   1      307.30      289.50     12.96 o 
 -23   3   1      668.57      657.61     14.44 o 
 -21   3   1       15.97       26.90      5.71 o 
 -19   3   1      275.91      343.45      9.68 o 
 -17   3   1       17.74       28.70      4.98 o 
 -15   3   1      928.34      955.58     13.66 o 
 -13   3   1     3715.52     3806.08     30.06 o 
 -11   3   1      151.70      135.46      5.74 o 
  -9   3   1     2064.31     2549.28     24.05 o 
  -7   3   1      844.20      954.85     13.98 o 
  -5   3   1      107.79      170.10      6.13 o 
  -3   3   1     2865.96     3231.32     31.01 o 
  -1   3   1        3.18        6.28      3.80 o 
   1   3   1     7680.43     8563.67    100.60 o 
   3   3   1     2139.96     2518.56     27.77 o 
   5   3   1        5.24       18.96      4.01 o 
   7   3   1     1981.47     2252.33     24.08 o 
   9   3   1     6176.67     6328.88     52.33 o 
  11   3   1     2654.15     2976.65     27.03 o 
  13   3   1     6044.10     6168.20     53.98 o 
  15   3   1      639.21      634.35     17.65 o 
  17   3   1      899.24      810.14     14.04 o 
  19   3   1      881.14      887.46     16.84 o 
  21   3   1     4414.24     4279.92     41.53 o 
  23   3   1      950.82      971.29     20.59 o 
  25   3   1       73.30       66.63      8.59 o 
  27   3   1       28.05       16.88      7.18 o 
  29   3   1      680.45      707.17     21.85 o 
  31   3   1      459.41      479.19     29.02 o 
  33   3   1      753.66      756.12     27.36 o 
  35   3   1       98.42       80.66     13.84 o 
  37   3   1      118.34      115.33     16.27 o 
  39   3   1       33.97       11.23     14.00 o 
  41   3   1      117.29      120.83     28.34 o 
  43   3   1       91.38       86.09     43.04 o 
 -42   4   1       33.29       15.01     20.54 o 
 -40   4   1       69.91       52.01     21.74 o 
 -38   4   1        0.79       -6.07     11.46 o 
 -36   4   1       50.39       31.68     13.31 o 
 -34   4   1       55.40       31.19     12.09 o 
 -32   4   1        8.74       -1.12      9.99 o 
 -30   4   1       13.63       20.30     11.71 o 
 -28   4   1        1.56        4.51     13.36 o 
 -26   4   1      732.81      738.19     25.61 o 
 -24   4   1       38.24       37.28      9.37 o 
 -22   4   1      614.84      633.64     17.05 o 
 -20   4   1      581.14      582.54     16.16 o 
 -18   4   1       18.39       18.73      7.37 o 
 -16   4   1      807.16      843.39     18.84 o 
 -14   4   1      545.82      511.95     14.93 o 
 -12   4   1     3141.45     3083.13     36.77 o 
 -10   4   1     3205.73     3191.61     35.88 o 
  -8   4   1     1327.87     1433.39     19.58 o 
  -6   4   1     3116.63     3601.39     34.07 o 
  -4   4   1     3483.16     3821.11     38.87 o 
  -2   4   1     6264.77     6852.42     58.97 o 
   0   4   1     5406.32     5442.35     62.67 o 
   2   4   1      252.72      247.62     11.41 o 
   4   4   1      134.06      123.17     11.63 o 
   6   4   1      236.93      273.60     11.41 o 
   8   4   1     1052.34     1104.10     19.83 o 
  10   4   1     1369.28     1319.09     24.46 o 
  12   4   1     1524.13     1442.88     23.56 o 
  14   4   1     1639.11     1692.14     26.59 o 
  16   4   1      705.87      641.94     19.67 o 
  18   4   1        9.33       14.95      7.95 o 
  20   4   1     2172.69     2110.53     36.82 o 
  22   4   1      570.24      551.34     20.11 o 
  24   4   1      765.87      814.91     24.49 o 
  26   4   1      116.43      131.76     12.84 o 
  28   4   1      296.34      257.35     19.41 o 
  30   4   1      335.56      325.61     21.27 o 
  32   4   1      296.75      294.15     21.83 o 
  34   4   1      131.25      133.03     18.03 o 
  36   4   1       25.20       23.57     15.32 o 
  38   4   1      129.71      113.47     28.34 o 
  40   4   1      487.24      541.84     45.18 o 
  42   4   1       38.55       61.87     26.63 o 
 -39   5   1       90.18       99.54     30.44 o 
 -37   5   1      261.51      276.66     35.99 o 
 -35   5   1       28.41       12.04     15.32 o 
 -33   5   1      113.49      133.70     19.41 o 
 -31   5   1       58.89       68.15     15.32 o 
 -29   5   1       54.87       68.92     15.32 o 
 -27   5   1      491.92      524.15     25.96 o 
 -25   5   1      538.37      532.15     24.81 o 
 -23   5   1        8.98        3.68     11.28 o 
 -21   5   1      345.33      353.89     20.04 o 
 -19   5   1      139.13      149.45     18.41 o 
 -17   5   1       66.14       65.65      9.06 o 
 -15   5   1     2850.31     2683.82     37.10 o 
 -13   5   1     1310.02     1359.00     25.28 o 
 -11   5   1       79.86       97.10     11.19 o 
  -9   5   1     1103.11     1271.68     23.42 o 
  -7   5   1      238.55      250.12     14.79 o 
  -5   5   1     1083.60     1060.69     27.51 o 
  -3   5   1      225.17      244.45     23.30 o 
  -1   5   1      347.43      337.60     14.57 o 
   1   5   1      504.35      426.05     15.43 o 
   3   5   1     1923.69     1782.17     31.33 o 
   5   5   1     1909.93     1758.78     30.40 o 
   7   5   1     3398.70     3230.71     44.55 o 
   9   5   1      744.21      750.88     35.27 o 
  11   5   1      622.71      608.26     20.59 o 
  13   5   1      181.51      151.90     12.09 o 
  15   5   1       19.87       11.10      9.18 o 
  17   5   1      762.57      780.14     23.38 o 
  19   5   1     2613.39     2469.73     42.22 o 
  21   5   1      223.82      205.80     14.84 o 
  23   5   1      606.06      584.11     22.53 o 
  25   5   1      713.18      687.46     28.67 o 
  27   5   1        8.84        9.18     12.59 o 
  29   5   1        0.31        4.28     13.04 o 
  31   5   1        0.02       -9.49     12.59 o 
  33   5   1      107.09      121.47     18.83 o 
  35   5   1       48.94       60.98     17.60 o 
  37   5   1        6.68      -10.76     22.83 o 
  39   5   1       13.22       23.59     24.51 o 
 -36   6   1       64.45       37.66     26.63 o 
 -34   6   1       26.88       22.35     24.51 o 
 -32   6   1      104.53      131.56     19.09 o 
 -30   6   1        7.87        5.14     14.61 o 
 -28   6   1        3.16       -1.90     12.59 o 
 -26   6   1      263.94      258.71     20.51 o 
 -24   6   1       15.59      -11.08     12.59 o 
 -22   6   1       23.10       15.24     11.88 o 
 -20   6   1       29.95       18.23     11.88 o 
 -18   6   1        5.10       -9.42     10.76 o 
 -16   6   1       10.74       -4.40     11.40 o 
 -14   6   1     1027.52      969.89     23.56 o 
 -12   6   1       17.57       21.97      9.99 o 
 -10   6   1     1404.50     1308.26     34.09 o 
  -8   6   1      310.46      313.25     18.54 o 
  -6   6   1       37.47       59.04     13.16 o 
  -4   6   1      319.50      323.38     26.40 o 
  -2   6   1      356.02      295.38     18.83 o 
   0   6   1      613.74      608.92     29.51 o 
   2   6   1     2171.13     2012.95     43.28 o 
   4   6   1       97.33      116.86     17.52 o 
   6   6   1        3.15       -1.21     21.74 o 
   8   6   1     3803.21     3514.31     49.94 o 
  10   6   1      285.74      277.57     18.03 o 
  12   6   1       98.62       99.94     13.45 o 
  14   6   1       71.00       55.67     13.04 o 
  16   6   1       93.37       82.35     13.45 o 
  18   6   1       28.12       33.18     16.31 o 
  20   6   1        1.34        5.38     10.76 o 
  22   6   1      384.28      357.72     22.75 o 
  24   6   1      164.90      160.35     18.83 o 
  26   6   1       61.37       44.58     15.32 o 
  28   6   1       15.87        2.57     14.00 o 
  30   6   1        5.03        0.00     14.36 o 
  32   6   1       27.86       33.94     24.51 o 
  34   6   1        1.54       10.76     22.83 o 
  36   6   1       51.98       21.11     24.51 o 
 -31   7   1        4.60       21.52     26.63 o 
 -29   7   1       29.07       33.22     20.19 o 
 -27   7   1      327.80      368.30     26.70 o 
 -25   7   1      252.25      236.53     24.85 o 
 -23   7   1       10.67       33.96     17.41 o 
 -21   7   1        0.02       10.76     19.02 o 
 -19   7   1       14.63       16.14     19.02 o 
 -17   7   1        0.88       24.21     19.02 o 
 -15   7   1       39.54       21.52     19.02 o 
 -13   7   1      952.48      901.71     60.36 o 
 -11   7   1       28.89       39.01     13.45 o 
  -9   7   1      391.12      374.64     22.11 o 
  -7   7   1     1064.19     1008.99     32.90 o 
  -5   7   1       12.57       12.11     13.45 o 
  -3   7   1     1159.78     1189.58     36.24 o 
  -1   7   1      576.03      602.81     28.15 o 
   1   7   1       17.20       29.01     16.48 o 
   3   7   1      280.62      266.93     21.74 o 
   5   7   1      393.12      392.21     23.45 o 
   7   7   1      379.93      375.47     25.77 o 
   9   7   1       52.95      100.35     22.00 o 
  11   7   1      445.71      423.74     27.61 o 
  13   7   1        7.07      -10.38     27.81 o 
  15   7   1      453.53      427.45     43.68 o 
  17   7   1      556.78      482.97     30.75 o 
  19   7   1        0.96      -14.35     15.53 o 
  21   7   1        0.01      -13.25     13.25 o 
  23   7   1        3.19       18.49     17.41 o 
  25   7   1        0.21       10.09     17.41 o 
  27   7   1        7.53       17.72     18.93 o 
  29   7   1      108.50      119.95     32.17 o 
  31   7   1      218.81      174.86     34.24 o 
 -26   8   1        7.14       37.66     37.66 o 
 -24   8   1        2.64      -11.21     51.11 o 
 -22   8   1        0.37       28.14     53.80 o 
 -20   8   1        1.30       21.52     24.51 o 
 -18   8   1       48.80        9.42     24.21 o 
 -16   8   1        0.26      -26.90     26.90 o 
 -14   8   1       92.12      101.76     45.73 o 
 -12   8   1       51.56       40.35     22.83 o 
 -10   8   1       96.78       63.75     25.55 o 
  -8   8   1       63.13       54.61     18.12 o 
  -6   8   1       35.05       67.31     31.84 o 
  -4   8   1       76.50       55.15     16.14 o 
  -2   8   1       54.94       16.61     15.53 o 
   0   8   1       44.84       32.28     25.63 o 
   2   8   1       88.68      130.32     17.86 o 
   4   8   1        6.20       -6.62     14.25 o 
   6   8   1        8.61       35.76     16.39 o 
   8   8   1        0.34       26.59     30.36 o 
  10   8   1       44.00        4.80     31.57 o 
  12   8   1       36.01       60.87     17.41 o 
  14   8   1       46.26       53.53     19.52 o 
  16   8   1        2.26        0.00     26.90 o 
  18   8   1      141.09       91.47     26.63 o 
  20   8   1      109.04       75.32     26.63 o 
  22   8   1       52.73        6.62     24.51 o 
  24   8   1       83.73       71.38     28.34 o 
 -15   9   1      271.38      255.85     39.81 o 
 -13   9   1       29.04      -10.76     22.83 o 
 -11   9   1        8.89      -26.90     26.90 o 
  -9   9   1        0.56       18.83     22.83 o 
  -7   9   1       41.92       88.98     28.48 o 
  -5   9   1       62.09       86.09     21.74 o 
  -3   9   1       35.93        1.35     37.09 o 
  -1   9   1      135.57       91.79     45.04 o 
   1   9   1       73.06       66.20     24.98 o 
   3   9   1        3.00      -16.14     22.83 o 
   5   9   1      106.42      102.00     25.42 o 
   7   9   1      136.19      107.40     23.67 o 
   9   9   1        8.37       26.90     18.64 o 
  11   9   1      116.94      263.64     53.80 o 
  13   9   1      394.19      519.70     88.78 o 
  15   9   1       25.32      -38.08     40.35 o 
 -44   0   2      295.46      365.86     35.99 o 
 -42   0   2        0.18      -16.81     16.81 o 
 -40   0   2      262.01      348.05     30.44 o 
 -38   0   2      576.95      616.47     29.92 o 
 -36   0   2      951.45      960.28     29.59 o 
 -34   0   2     2348.93     2449.81     46.36 o 
 -32   0   2      334.21      328.60     18.83 o 
 -30   0   2      705.66      737.69     21.66 o 
 -28   0   2     4719.19     4875.44     63.86 o 
 -26   0   2     4589.49     4490.96     58.48 o 
 -24   0   2      670.41      834.91     22.52 o 
 -22   0   2    42817.27    43561.54    359.94 o 
 -20   0   2    30282.05    30493.77    257.92 o 
 -18   0   2     6922.91     6693.51     69.24 o 
 -16   0   2    11987.36    11584.42    122.08 o 
 -14   0   2     9909.75     9319.25    129.13 o 
 -12   0   2    62270.96    61808.55   1452.69 o 
 -10   0   2    86968.49    86722.68    973.59 o 
  -8   0   2   144098.08   139327.91   2593.32 o 
  -6   0   2     2525.49     2378.97     35.99 o 
  -4   0   2     2442.24     2967.00     39.81 o 
  -2   0   2      479.97      320.33      8.07 o 
   0   0   2     9136.72     9431.73    150.65 o 
   2   0   2    56599.37    60690.22    957.70 o 
   4   0   2    35069.91    36612.89    408.97 o 
   6   0   2    30868.76    31565.48    312.19 o 
   8   0   2    44879.54    45789.38    403.05 o 
  10   0   2     2385.52     2669.29     30.70 o 
  12   0   2     8949.96     8299.47     77.12 o 
  14   0   2    23262.01    24464.13    202.56 o 
  16   0   2    14080.09    16330.57    142.18 o 
  18   0   2    10435.89    10462.14     88.32 o 
  20   0   2     9494.63     9865.92     85.90 o 
  22   0   2     5052.96     5037.82     52.75 o 
  24   0   2      726.63      678.48     17.25 o 
  26   0   2       17.73       15.01      8.50 o 
  28   0   2      268.96      256.84     16.14 o 
  30   0   2      398.79      414.96     23.67 o 
  32   0   2       57.19       43.87     14.25 o 
  34   0   2      102.76       82.46     15.53 o 
  36   0   2      918.24      912.35     37.02 o 
  38   0   2      307.53      323.94     25.77 o 
  40   0   2        7.69        6.46     17.91 o 
  42   0   2        7.99       16.14     26.90 o 
 -43   1   2        1.91       -6.85     20.67 o 
 -41   1   2      171.69      210.95     22.65 o 
 -39   1   2      455.98      529.88     29.68 o 
 -37   1   2        1.32        4.62      8.50 o 
 -35   1   2       49.64       41.43      9.44 o 
 -33   1   2      262.87      264.41     12.29 o 
 -31   1   2      176.42      186.04     10.33 o 
 -29   1   2       58.94       57.22      7.61 o 
 -27   1   2      254.71      223.86      9.70 o 
 -25   1   2      471.22      500.71     13.02 o 
 -23   1   2     1821.20     1862.19     24.59 o 
 -21   1   2      325.28      315.38     10.17 o 
 -19   1   2     4544.41     4421.37     46.00 o 
 -17   1   2      136.00      155.67      6.46 o 
 -15   1   2        2.05        5.98      3.24 o 
 -13   1   2     1135.99     1222.67     15.60 o 
 -11   1   2    11417.41    11579.11    140.49 o 
  -9   1   2     1383.84     1415.71     18.17 o 
  -7   1   2   113594.16   115852.88    938.15 o 
  -5   1   2     2016.52     2165.08     21.49 o 
  -3   1   2        3.81        9.42      2.72 o 
  -1   1   2    99487.38    99562.23    907.62 o 
   1   1   2     1435.36     1342.33     18.12 o 
   3   1   2    20602.03    21126.01    177.62 o 
   5   1   2     1892.36     1909.71     16.80 o 
   7   1   2     5963.44     5713.42     38.17 o 
   9   1   2     1266.42     1387.34     13.33 o 
  11   1   2      577.05      613.98      9.81 o 
  13   1   2     2408.27     2472.09     27.15 o 
  15   1   2        0.73        7.17      3.59 o 
  17   1   2     6384.91     6984.59     47.61 o 
  19   1   2      119.70      102.16      5.92 o 
  21   1   2        0.32        6.15      3.61 o 
  23   1   2        0.04        7.49      4.13 o 
  25   1   2      279.14      285.73     10.05 o 
  27   1   2      581.35      577.44     14.85 o 
  29   1   2      276.49      308.77     12.26 o 
  31   1   2      594.68      617.81     16.77 o 
  33   1   2      207.95      219.38     14.15 o 
  35   1   2      124.80      118.71     14.19 o 
  37   1   2      202.22      224.99     33.20 o 
  39   1   2        0.03        3.59     15.53 o 
  41   1   2        3.70        1.47     20.67 o 
  43   1   2        4.93      -14.18     37.66 o 
 -42   2   2      226.25      227.16     22.11 o 
 -40   2   2      403.93      432.81     25.45 o 
 -38   2   2     1210.98     1262.20     37.66 o 
 -36   2   2        0.73       -1.42     11.28 o 
 -34   2   2       77.46      128.12     13.84 o 
 -32   2   2      254.57      290.87     13.55 o 
 -30   2   2      287.56      261.73     12.03 o 
 -28   2   2     4465.77     4329.83     43.16 o 
 -26   2   2      738.46      670.42     15.13 o 
 -24   2   2     6041.70     5767.96     43.76 o 
 -22   2   2     6860.50     6957.41     48.73 o 
 -20   2   2      684.38      644.21     11.43 o 
 -18   2   2        0.54       -2.98      2.98 o 
 -16   2   2      922.17      956.64     12.68 o 
 -14   2   2      463.79      413.08      8.07 o 
 -12   2   2     1967.46     1863.00     24.34 o 
 -10   2   2    13197.94    12764.18     85.81 o 
  -8   2   2    20851.64    21182.97    143.90 o 
  -6   2   2    25308.96    26351.32    175.58 o 
  -4   2   2    10512.63    10431.74     81.99 o 
  -2   2   2    12757.01    12718.25     94.22 o 
   0   2   2      584.75      583.37      9.20 o 
   2   2   2    12691.50    13336.14    168.26 o 
   4   2   2    25156.62    25732.93    248.68 o 
   6   2   2    16006.34    16352.01    141.32 o 
   8   2   2     4698.01     4706.54     33.96 o 
  10   2   2     5024.03     4917.48     35.91 o 
  12   2   2     9107.98     9639.52     56.50 o 
  14   2   2       73.21       70.91      5.02 o 
  16   2   2     1724.44     1795.68     18.21 o 
  18   2   2      163.52      168.63      7.30 o 
  20   2   2     1082.78     1094.21     15.14 o 
  22   2   2     1568.57     1528.39     18.88 o 
  24   2   2     1273.20     1288.96     20.50 o 
  26   2   2     1658.69     1752.09     25.38 o 
  28   2   2     1422.32     1475.83     26.37 o 
  30   2   2      774.44      726.22     20.25 o 
  32   2   2        0.55       -7.90      7.90 o 
  34   2   2      238.71      303.92     18.17 o 
  36   2   2      707.96      795.98     30.29 o 
  38   2   2       83.24      120.75     20.54 o 
  40   2   2       15.57       -2.02     17.41 o 
  42   2   2        4.22        0.00     32.28 o 
 -45   3   2        5.55      -16.14     32.28 o 
 -43   3   2       11.93       29.80     24.51 o 
 -41   3   2      118.37      137.94     19.41 o 
 -39   3   2      881.62      959.59     34.82 o 
 -37   3   2       42.46       43.04     13.99 o 
 -35   3   2      183.00      235.00     17.69 o 
 -33   3   2      156.80      172.51     17.33 o 
 -31   3   2        1.01        2.66      9.25 o 
 -29   3   2      224.62      234.94     14.53 o 
 -27   3   2     7586.12     7530.71     74.49 o 
 -25   3   2     3645.29     3590.82     41.38 o 
 -23   3   2     1598.83     1507.12     24.59 o 
 -21   3   2      767.76      705.61     14.12 o 
 -19   3   2     2560.49     2605.43     26.31 o 
 -17   3   2     2672.30     2581.65     24.97 o 
 -15   3   2     2262.49     2399.82     22.97 o 
 -13   3   2       26.14       15.96      4.67 o 
 -11   3   2     5337.83     5116.25     36.63 o 
  -9   3   2     5156.89     5080.81     36.50 o 
  -7   3   2     3295.11     3346.89     29.90 o 
  -5   3   2     2590.81     2747.96     28.45 o 
  -3   3   2     5313.33     5293.79     44.43 o 
  -1   3   2     3208.84     3482.12     40.10 o 
   1   3   2       83.67      103.59      8.93 o 
   3   3   2    26268.51    27054.77    201.10 o 
   5   3   2     4917.76     4660.71     53.48 o 
   7   3   2    14391.75    14850.07    128.56 o 
   9   3   2     9605.88     9719.89     87.46 o 
  11   3   2        0.45       24.85      3.83 o 
  13   3   2        3.95       -0.77      4.41 o 
  15   3   2     1619.45     1491.53     26.90 o 
  17   3   2     1037.57      989.18     17.73 o 
  19   3   2     5260.48     5247.56     49.72 o 
  21   3   2      645.55      647.86     16.78 o 
  23   3   2     1137.66     1151.42     22.63 o 
  25   3   2      356.28      376.68     14.48 o 
  27   3   2      281.84      273.76     13.25 o 
  29   3   2       37.55       33.80      8.85 o 
  31   3   2      543.59      593.62     21.55 o 
  33   3   2      246.31      261.40     18.17 o 
  35   3   2       12.88        7.57     11.15 o 
  37   3   2      106.44      112.00     18.83 o 
  39   3   2      118.83      133.71     20.04 o 
  41   3   2        5.27       10.76     37.66 o 
  43   3   2        0.98       48.42     37.66 o 
 -42   4   2        9.35        8.07     22.83 o 
 -40   4   2      320.13      384.31     32.00 o 
 -38   4   2      415.21      437.13     24.49 o 
 -36   4   2       10.76        5.19     19.93 o 
 -34   4   2        2.21       -1.71     10.87 o 
 -32   4   2       95.98       79.70     13.84 o 
 -30   4   2       32.39       17.08     10.40 o 
 -28   4   2     1539.32     1440.89     34.13 o 
 -26   4   2     2596.40     2549.63     42.62 o 
 -24   4   2       95.31      102.68     10.08 o 
 -22   4   2       88.90       84.02      8.85 o 
 -20   4   2      137.59      134.65      9.78 o 
 -18   4   2      906.00      908.76     23.82 o 
 -16   4   2       45.35       60.36      8.54 o 
 -14   4   2     1394.73     1359.27     23.18 o 
 -12   4   2      113.30      191.77      7.90 o 
 -10   4   2      833.21      754.34     14.60 o 
  -8   4   2      525.78      483.19     11.77 o 
  -6   4   2    10072.32    10516.08     82.86 o 
  -4   4   2     1261.55     1274.83     18.25 o 
  -2   4   2      810.11      871.48     18.82 o 
   0   4   2      254.45      329.31     10.30 o 
   2   4   2     1487.56     1750.89     26.35 o 
   4   4   2       48.25       15.16      6.46 o 
   6   4   2    10868.06    11290.43     99.66 o 
   8   4   2     4899.05     5230.24     55.88 o 
  10   4   2     1716.42     1748.94     28.35 o 
  12   4   2      139.02      145.95     10.40 o 
  14   4   2     1407.61     1333.60     27.36 o 
  16   4   2       53.54       45.89      8.41 o 
  18   4   2     2405.98     2365.75     38.85 o 
  20   4   2     4572.93     4389.91     57.07 o 
  22   4   2      878.43      766.49     23.52 o 
  24   4   2        5.68       11.10     11.33 o 
  26   4   2      852.54      884.41     26.34 o 
  28   4   2      136.22      130.65     14.44 o 
  30   4   2       64.70       87.11     15.32 o 
  32   4   2      194.14      205.64     20.97 o 
  34   4   2      156.15      165.22     19.09 o 
  36   4   2       20.22       29.98     15.32 o 
  38   4   2       13.71        9.78     20.67 o 
  40   4   2      163.29      188.31     33.61 o 
 -39   5   2      192.20      206.72     34.24 o 
 -37   5   2      284.76      311.36     35.99 o 
 -35   5   2      326.63      369.24     26.15 o 
 -33   5   2      188.96      200.64     20.04 o 
 -31   5   2        3.70        8.24     13.04 o 
 -29   5   2     1040.65     1015.90     38.05 o 
 -27   5   2     1849.98     1768.41     43.54 o 
 -25   5   2     2120.25     2074.63     52.62 o 
 -23   5   2     1202.08     1298.68     34.82 o 
 -21   5   2     2487.81     2476.73     48.20 o 
 -19   5   2      153.36      186.38     16.87 o 
 -17   5   2       67.42       60.64      9.06 o 
 -15   5   2     2930.62     2690.73     37.50 o 
 -13   5   2      774.32      776.52     19.52 o 
 -11   5   2      777.04      812.79     19.52 o 
  -9   5   2     4155.34     4309.26     46.35 o 
  -7   5   2     3540.55     3390.11     44.71 o 
  -5   5   2     1251.19     1256.59     27.74 o 
  -3   5   2     1585.88     1543.33     27.58 o 
  -1   5   2     1225.19     1313.86     60.69 o 
   1   5   2      937.54      942.38     22.35 o 
   3   5   2      475.47      544.73     18.17 o 
   5   5   2     4308.92     4419.71     53.05 o 
   7   5   2    15010.65    14307.95    126.50 o 
   9   5   2     4771.65     4719.15     56.45 o 
  11   5   2     2282.03     2268.69     42.05 o 
  13   5   2        4.19        0.77     10.10 o 
  15   5   2      376.46      359.47     20.04 o 
  17   5   2     3792.93     3851.17     53.73 o 
  19   5   2     1778.04     1764.68     35.48 o 
  21   5   2     1637.16     1710.67     36.54 o 
  23   5   2       95.45       74.73     13.31 o 
  25   5   2      192.83      167.67     15.74 o 
  27   5   2        7.52        7.60     16.45 o 
  29   5   2       22.47       18.25     14.00 o 
  31   5   2        0.92        2.69     13.45 o 
  33   5   2        3.13       -9.82     14.00 o 
  35   5   2       29.66       29.59     22.83 o 
  37   5   2       63.45       66.72     28.34 o 
 -36   6   2       17.18       24.21     26.63 o 
 -34   6   2      114.57      113.43     30.44 o 
 -32   6   2      243.89      268.04     23.24 o 
 -30   6   2      306.92      339.75     24.81 o 
 -28   6   2        7.49        3.95     13.04 o 
 -26   6   2       50.93       33.92     14.00 o 
 -24   6   2      165.20      172.36     17.33 o 
 -22   6   2        5.00       -9.52      9.85 o 
 -20   6   2       34.21        9.34     12.06 o 
 -18   6   2       41.43       48.73     13.20 o 
 -16   6   2      164.54      168.98     14.57 o 
 -14   6   2      877.95      921.66     23.96 o 
 -12   6   2      229.27      207.04     14.84 o 
 -10   6   2      457.78      497.92     22.75 o 
  -8   6   2       10.24        6.50      9.44 o 
  -6   6   2       76.33       55.75     14.19 o 
  -4   6   2      403.44      394.29     24.07 o 
  -2   6   2      278.95      288.59     19.41 o 
   0   6   2       61.05       46.57     12.18 o 
   2   6   2      503.38      477.61     27.18 o 
   4   6   2      757.80      675.73     26.15 o 
   6   6   2     2034.36     2029.89     37.81 o 
   8   6   2       73.56       50.64     12.59 o 
  10   6   2       22.64       14.73     11.28 o 
  12   6   2       17.69      -10.04     10.04 o 
  14   6   2       30.55       50.95     12.59 o 
  16   6   2       60.28       59.60     14.25 o 
  18   6   2        2.38       27.15     21.82 o 
  20   6   2       14.35        8.37     11.88 o 
  22   6   2      360.75      322.05     22.75 o 
  24   6   2      390.68      386.19     28.89 o 
  26   6   2      433.26      453.78     31.06 o 
  28   6   2      264.18      253.81     26.80 o 
  30   6   2        0.07        5.38     17.41 o 
  32   6   2       50.71       52.98     24.51 o 
  34   6   2       14.23       16.55     29.59 o 
 -31   7   2       59.55       72.63     30.44 o 
 -29   7   2      171.03      188.72     22.75 o 
 -27   7   2      272.39      291.38     24.81 o 
 -25   7   2      468.55      547.14     51.60 o 
 -23   7   2      675.23      734.75     39.26 o 
 -21   7   2      677.81      748.02     49.46 o 
 -19   7   2      332.06      313.54     34.24 o 
 -17   7   2        0.28      -13.45     19.02 o 
 -15   7   2      342.18      350.45     88.78 o 
 -13   7   2      213.78      243.40     25.67 o 
 -11   7   2      895.84     1060.25     35.59 o 
  -9   7   2     1601.34     1590.62     40.98 o 
  -7   7   2      761.41      823.26     30.85 o 
  -5   7   2     1818.39     1756.04     43.67 o 
  -3   7   2      936.71      972.08     32.28 o 
  -1   7   2      194.95      189.82     19.07 o 
   1   7   2      575.13      672.41     29.59 o 
   3   7   2     1417.07     1551.65     46.43 o 
   5   7   2     2341.89     2317.93     61.90 o 
   7   7   2     2380.05     2327.57     59.02 o 
   9   7   2      861.28      768.55     47.99 o 
  11   7   2        7.75       19.87     14.25 o 
  13   7   2       27.84      -20.28     26.34 o 
  15   7   2       62.75       67.85     20.78 o 
  17   7   2       95.61       82.19     16.70 o 
  19   7   2      170.46      199.97     19.41 o 
  21   7   2       82.46       62.77     18.64 o 
  23   7   2      297.86      351.79     30.75 o 
  25   7   2       91.70      116.27     22.15 o 
  27   7   2       40.21       35.24     19.52 o 
  29   7   2        1.09        5.38     22.83 o 
  31   7   2        0.63       10.76     37.66 o 
 -26   8   2      246.82      278.19     39.81 o 
 -24   8   2      230.32      233.47     35.99 o 
 -22   8   2      237.68      279.78     38.04 o 
 -20   8   2       27.30       16.97     24.51 o 
 -18   8   2       16.33      -16.14     19.02 o 
 -16   8   2       24.31      -19.08     20.67 o 
 -14   8   2       58.91       88.78     26.63 o 
 -12   8   2      176.89      156.78     34.97 o 
 -10   8   2      394.23      466.08     42.32 o 
  -8   8   2      286.89      290.48     22.75 o 
  -6   8   2       37.20       39.86     14.61 o 
  -4   8   2        0.99        7.32     30.29 o 
  -2   8   2       48.81       44.02     19.41 o 
   0   8   2       25.14       48.68     15.46 o 
   2   8   2      592.90      594.67     61.54 o 
   4   8   2      646.61      619.89     34.17 o 
   6   8   2      215.52      283.05     31.21 o 
   8   8   2      106.20       97.17     44.46 o 
  10   8   2      100.41      112.68     20.54 o 
  12   8   2        0.73       17.61     43.04 o 
  14   8   2      268.64      384.51     84.29 o 
  16   8   2      479.39      563.91     34.81 o 
  18   8   2      220.08      263.18     35.99 o 
  20   8   2       94.64      148.72     28.34 o 
  22   8   2        0.01       61.34     28.34 o 
  24   8   2        9.79      -45.11     61.87 o 
 -17   9   2       43.15       64.56     43.04 o 
 -15   9   2       15.22       32.28     37.66 o 
 -13   9   2       11.13       72.63     26.63 o 
 -11   9   2       81.86      103.30     28.34 o 
  -9   9   2      306.63      292.38     91.47 o 
  -7   9   2       89.25       63.85     28.34 o 
  -5   9   2       23.73       -0.57     23.30 o 
  -3   9   2       56.24       -4.25     40.85 o 
  -1   9   2        6.84      -20.54     20.67 o 
   1   9   2       12.44      -16.14     27.90 o 
   3   9   2        5.12       -8.23     22.16 o 
   5   9   2        5.33      -12.03     16.39 o 
   7   9   2      115.88      171.35     24.85 o 
   9   9   2       34.54       13.99     19.52 o 
  11   9   2       56.25       55.52     49.86 o 
  13   9   2      216.92      297.48     38.04 o 
  15   9   2      103.00      205.32     67.25 o 
 -43   1   3       37.87       48.22     16.70 o 
 -41   1   3       98.13       82.34     12.99 o 
 -39   1   3        6.62        7.17      9.70 o 
 -37   1   3      184.19      217.58     13.25 o 
 -35   1   3       62.34       68.03      9.78 o 
 -33   1   3      228.94      223.54     12.20 o 
 -31   1   3        3.09       -5.87      5.87 o 
 -29   1   3      264.08      269.27     12.20 o 
 -27   1   3      268.22      249.54     11.19 o 
 -25   1   3     3568.15     3593.70     38.33 o 
 -23   1   3      352.72      352.41     10.83 o 
 -21   1   3      197.44      202.40      8.18 o 
 -19   1   3     4217.87     4210.21     36.07 o 
 -17   1   3      238.11      275.26      8.18 o 
 -15   1   3       18.70       32.90      3.80 o 
 -13   1   3      593.33      522.58     10.98 o 
 -11   1   3     8827.12     9001.83     78.61 o 
  -9   1   3     6435.39     6713.28     69.12 o 
  -7   1   3   120150.48   122110.74   1053.87 o 
  -5   1   3      267.75      268.17      7.22 o 
  -3   1   3    55011.31    55865.02    412.46 o 
  -1   1   3     1014.95      907.49     12.20 o 
   1   1   3     9094.17     9542.96     74.61 o 
   3   1   3      185.87      186.40      9.34 o 
   5   1   3        0.76       85.53     24.21 o 
   7   1   3     8705.19     9003.97     60.18 o 
   9   1   3     4009.00     4317.42     36.55 o 
  11   1   3     1240.47     1362.13     21.52 o 
  13   1   3    30363.23    31303.57    193.71 o 
  15   1   3    12480.24    12658.41     76.00 o 
  17   1   3     1069.31      792.60     12.15 o 
  19   1   3     2502.96     2393.89     23.46 o 
  21   1   3     2136.13     1993.51     21.83 o 
  23   1   3      235.82      238.58      9.22 o 
  25   1   3     2143.77     2080.31     26.27 o 
  27   1   3     3853.45     3781.68     38.50 o 
  29   1   3      329.08      307.63     13.25 o 
  31   1   3      857.23      885.24     23.05 o 
  33   1   3      583.45      624.03     23.01 o 
  35   1   3        5.21        6.04     13.04 o 
  37   1   3       17.67        3.73     13.04 o 
  39   1   3       33.19       21.52     17.41 o 
  41   1   3        8.77        8.41     17.41 o 
  43   1   3       82.30       75.32     43.04 o 
 -46   2   3        5.70      -26.90     26.90 o 
 -44   2   3        0.15       10.27     64.56 o 
 -42   2   3       22.41        4.46     20.19 o 
 -40   2   3        0.87        2.85     13.20 o 
 -38   2   3      428.53      489.55     25.45 o 
 -36   2   3       15.76       22.50     10.87 o 
 -34   2   3       64.03       58.42     10.17 o 
 -32   2   3       94.55       97.70     11.60 o 
 -30   2   3       49.74       51.50      7.61 o 
 -28   2   3      158.73      174.08      9.70 o 
 -26   2   3        0.02        4.11      5.31 o 
 -24   2   3      178.20      158.32      8.64 o 
 -22   2   3     1217.08     1221.49     18.51 o 
 -20   2   3       63.95       50.40      5.09 o 
 -18   2   3       28.37       24.31      3.70 o 
 -16   2   3      124.74      138.52      5.82 o 
 -14   2   3     4247.11     4296.34     37.29 o 
 -12   2   3      305.25      376.86      8.64 o 
 -10   2   3     3737.18     3615.40     30.55 o 
  -8   2   3        0.60        2.69      2.54 o 
  -6   2   3      174.40      210.71      9.76 o 
  -4   2   3     1074.87     1079.28     13.80 o 
  -2   2   3     5956.93     6330.91     57.60 o 
   0   2   3     2294.25     2553.03     29.41 o 
   2   2   3      275.40      339.30      8.13 o 
   4   2   3    11358.51    12342.13    129.02 o 
   6   2   3     2649.91     2809.19     32.66 o 
   8   2   3     4502.17     5026.36     39.98 o 
  10   2   3     8712.03     9546.26     62.74 o 
  12   2   3     1183.33     1223.80     13.85 o 
  14   2   3      179.52      227.88      6.61 o 
  16   2   3      772.59      834.46     12.36 o 
  18   2   3     1162.86     1263.77     15.74 o 
  20   2   3     6185.42     6322.51     47.64 o 
  22   2   3      503.71      514.17     13.11 o 
  24   2   3      794.59      812.21     18.56 o 
  26   2   3       38.84       33.99      7.72 o 
  28   2   3      927.55      947.89     21.43 o 
  30   2   3      161.34      133.45     11.19 o 
  32   2   3      829.84      824.89     24.49 o 
  34   2   3        3.68        7.67     11.73 o 
  36   2   3       19.05       31.11     14.00 o 
  38   2   3        0.01       -1.58     16.39 o 
  40   2   3        1.04       -3.80     16.39 o 
  42   2   3       50.17       75.32     43.04 o 
  44   2   3        9.44      -16.14     37.66 o 
 -45   3   3        5.10      -24.21     24.21 o 
 -43   3   3       25.90        2.69     29.59 o 
 -41   3   3       87.91       77.05     18.03 o 
 -39   3   3      125.05      129.74     20.43 o 
 -37   3   3      219.87      241.97     20.43 o 
 -35   3   3       74.17       25.60     13.58 o 
 -33   3   3       41.66       21.71     11.20 o 
 -31   3   3       28.01        3.26     11.14 o 
 -29   3   3     1537.37     1460.56     27.25 o 
 -27   3   3      135.49      140.70     10.91 o 
 -25   3   3       21.37       26.53      6.24 o 
 -23   3   3      222.73      214.29      9.90 o 
 -21   3   3     1176.26     1059.96     31.77 o 
 -19   3   3       72.79       78.71      5.99 o 
 -17   3   3      810.01      777.82     14.05 o 
 -15   3   3     1679.39     1787.57     21.39 o 
 -13   3   3      183.32      117.60      7.46 o 
 -11   3   3     2105.70     2059.56     21.69 o 
  -9   3   3     3867.68     4134.99     34.22 o 
  -7   3   3      647.09      704.95     11.54 o 
  -5   3   3     2010.27     1992.24     23.66 o 
  -3   3   3     1209.65     1067.92     14.46 o 
  -1   3   3    11190.01    11646.22     84.09 o 
   1   3   3    11407.17    12941.50     92.29 o 
   3   3   3       37.90       74.41      7.04 o 
   5   3   3     4439.65     5025.28     57.69 o 
   7   3   3      251.35      238.83     13.03 o 
   9   3   3      117.68      197.47     12.43 o 
  11   3   3     5432.78     5910.95     60.91 o 
  13   3   3      229.84      205.85     21.40 o 
  15   3   3     2402.28     2168.01     30.27 o 
  17   3   3       10.19        7.45      5.99 o 
  19   3   3       32.72       51.46      7.83 o 
  21   3   3     4670.83     4566.40     51.91 o 
  23   3   3     1744.89     1718.73     30.67 o 
  25   3   3      754.16      717.63     20.69 o 
  27   3   3      482.68      439.35     17.89 o 
  29   3   3      636.90      602.62     20.78 o 
  31   3   3     1543.40     1597.02     33.29 o 
  33   3   3      185.44      180.72     16.63 o 
  35   3   3        0.15      -12.11     13.45 o 
  37   3   3       75.45       47.08     19.52 o 
  39   3   3      131.95      135.78     34.97 o 
  41   3   3       93.37       75.32     37.66 o 
 -42   4   3      116.28      137.50     30.44 o 
 -40   4   3       25.97       30.33     20.67 o 
 -38   4   3       34.09       27.55     13.12 o 
 -36   4   3        8.94        1.79     11.41 o 
 -34   4   3      277.34      299.81     20.30 o 
 -32   4   3      636.42      643.59     24.94 o 
 -30   4   3      165.71      172.48     14.15 o 
 -28   4   3      203.92      179.23     12.99 o 
 -26   4   3       47.02       40.00      8.59 o 
 -24   4   3     1207.76     1133.51     22.81 o 
 -22   4   3     3163.81     3063.52     37.94 o 
 -20   4   3      705.04      695.41     18.22 o 
 -18   4   3        1.14        8.07      6.59 o 
 -16   4   3      929.34      915.08     21.63 o 
 -14   4   3      363.47      339.65     16.97 o 
 -12   4   3     1318.79     1211.13     16.90 o 
 -10   4   3     1263.50     1251.66     29.07 o 
  -8   4   3      418.44      376.63     10.91 o 
  -6   4   3       35.13       33.30      4.92 o 
  -4   4   3     2664.84     3023.63     42.11 o 
  -2   4   3     1408.14     1627.11     20.10 o 
   0   4   3     1842.79     1824.27     23.44 o 
   2   4   3     5555.44     5283.43     55.48 o 
   4   4   3     1476.15     1380.65     26.50 o 
   6   4   3     2270.87     2201.96     32.06 o 
   8   4   3       11.37       10.35      5.46 o 
  10   4   3      362.39      398.14     16.70 o 
  12   4   3     2388.94     2324.48     40.84 o 
  14   4   3     1567.94     1501.10     28.75 o 
  16   4   3      236.24      204.72     12.84 o 
  18   4   3     4839.07     4678.05     59.04 o 
  20   4   3     2766.29     2747.77     43.76 o 
  22   4   3       85.21       71.50     11.41 o 
  24   4   3        0.93       -3.48      8.41 o 
  26   4   3      804.81      774.30     25.30 o 
  28   4   3      764.83      754.38     25.80 o 
  30   4   3      352.96      366.12     20.11 o 
  32   4   3     1042.01     1096.41     36.93 o 
  34   4   3      153.35      166.77     25.62 o 
  36   4   3       97.41      125.03     20.04 o 
  38   4   3       40.16       67.25     26.63 o 
  40   4   3       54.00       53.80     37.66 o 
 -39   5   3       63.51      121.05     43.75 o 
 -37   5   3        1.05        4.37     17.41 o 
 -35   5   3      162.87      156.90     18.17 o 
 -33   5   3      470.30      497.45     24.49 o 
 -31   5   3       30.54       24.70     11.73 o 
 -29   5   3        3.20        7.95     10.40 o 
 -27   5   3      153.20      162.54     13.80 o 
 -25   5   3      183.73      192.99     14.15 o 
 -23   5   3       66.46       86.22     14.00 o 
 -21   5   3       36.10       43.51     10.40 o 
 -19   5   3      252.20      237.73     14.84 o 
 -17   5   3      420.85      450.13     18.89 o 
 -15   5   3      641.25      611.01     18.22 o 
 -13   5   3        2.91       -3.59      6.59 o 
 -11   5   3     1084.19     1078.60     25.26 o 
  -9   5   3     2088.96     1930.75     32.88 o 
  -7   5   3      498.28      465.58     14.64 o 
  -5   5   3       99.46       93.92      8.46 o 
  -3   5   3      123.08      114.63     11.88 o 
  -1   5   3     1370.67     1377.84     27.21 o 
   1   5   3      441.03      428.97     18.44 o 
   3   5   3     1699.46     1620.14     29.64 o 
   5   5   3     1108.86     1047.34     24.39 o 
   7   5   3      671.26      655.42     23.45 o 
   9   5   3     1427.38     1343.59     31.54 o 
  11   5   3      113.86      111.49     12.43 o 
  13   5   3      337.53      313.88     26.40 o 
  15   5   3      427.37      444.68     20.74 o 
  17   5   3      404.87      394.97     24.85 o 
  19   5   3       16.65       -9.63     13.20 o 
  21   5   3      613.20      596.85     23.01 o 
  23   5   3       45.91       33.80     11.15 o 
  25   5   3      560.92      555.01     23.52 o 
  27   5   3       10.13        8.97     11.41 o 
  29   5   3       13.93        8.67     13.04 o 
  31   5   3       41.83       30.94     16.14 o 
  33   5   3       43.71       46.56     17.33 o 
  35   5   3       55.24       56.49     26.63 o 
  37   5   3       18.17       10.76     26.63 o 
 -36   6   3       40.37       21.94     24.51 o 
 -34   6   3       27.52       22.76     24.51 o 
 -32   6   3       42.94       50.49     17.33 o 
 -30   6   3       29.55       11.98     14.61 o 
 -28   6   3        0.17        3.80     12.59 o 
 -26   6   3      246.16      219.39     20.04 o 
 -24   6   3        5.47       -7.08     11.28 o 
 -22   6   3        0.08        3.01     10.68 o 
 -20   6   3       44.23       36.17     11.88 o 
 -18   6   3        0.04       -9.25      9.25 o 
 -16   6   3      611.55      529.50     20.95 o 
 -14   6   3      441.01      428.85     21.83 o 
 -12   6   3     1619.30     1444.78     36.80 o 
 -10   6   3     2218.61     2100.90     43.67 o 
  -8   6   3      103.64      118.31     14.00 o 
  -6   6   3     1422.01     1354.97     34.24 o 
  -4   6   3     2003.47     1950.81     40.98 o 
  -2   6   3       88.54       74.33     13.45 o 
   0   6   3       70.06       67.84     12.59 o 
   2   6   3     1367.38     1260.04     34.24 o 
   4   6   3      193.62      233.57     15.27 o 
   6   6   3     2031.21     1821.28     40.38 o 
   8   6   3      443.89      412.89     20.74 o 
  10   6   3       20.25       -1.66     17.56 o 
  12   6   3      458.33      450.24     22.75 o 
  14   6   3      851.73      759.17     28.84 o 
  16   6   3      177.01      216.31     18.03 o 
  18   6   3        1.91        4.48     22.00 o 
  20   6   3      278.45      315.93     20.74 o 
  22   6   3       91.22       63.24     15.80 o 
  24   6   3       39.14       47.69     14.61 o 
  26   6   3       20.27        0.00     15.53 o 
  28   6   3      334.46      343.95     28.89 o 
  30   6   3      519.55      602.74     39.35 o 
  32   6   3      168.69      164.50     34.24 o 
  34   6   3       93.74      128.30     30.44 o 
 -31   7   3        1.25       21.11     40.35 o 
 -29   7   3        0.00       -6.59     15.80 o 
 -27   7   3       14.12       -3.59     18.64 o 
 -25   7   3       47.49       19.17     17.41 o 
 -23   7   3      427.74      471.12     41.85 o 
 -21   7   3      108.11      166.99     34.97 o 
 -19   7   3       90.10      116.57     26.63 o 
 -17   7   3       77.59       59.18     32.28 o 
 -15   7   3       31.91       19.17     17.41 o 
 -13   7   3       21.42       56.49     20.92 o 
 -11   7   3      916.77      957.63     83.72 o 
  -9   7   3       30.98       61.74     21.71 o 
  -7   7   3       74.89       99.21     28.73 o 
  -5   7   3      795.77      843.01     32.90 o 
  -3   7   3      292.31      305.09     21.52 o 
  -1   7   3      127.43      129.24     17.08 o 
   1   7   3      699.14      660.41     28.15 o 
   3   7   3        0.22       -4.84     15.09 o 
   5   7   3      459.61      515.45     34.49 o 
   7   7   3      155.71      135.66     21.83 o 
   9   7   3      377.89      356.68     33.87 o 
  11   7   3      230.77      240.27     23.67 o 
  13   7   3        0.65       -7.17     16.06 o 
  15   7   3       53.16       63.34     14.61 o 
  17   7   3      134.40      126.33     20.94 o 
  19   7   3      350.86      348.47     23.99 o 
  21   7   3      162.00      223.21     34.15 o 
  23   7   3       55.63       60.88     20.54 o 
  25   7   3        9.54        9.75     21.80 o 
  27   7   3        8.22       28.97     24.51 o 
  29   7   3       16.53      -10.76     32.28 o 
 -26   8   3        1.79      -24.51     24.51 o 
 -24   8   3        0.23      -16.14     22.83 o 
 -22   8   3       27.25       43.04     26.63 o 
 -20   8   3       78.58       94.16     26.63 o 
 -18   8   3       22.64       39.32     24.51 o 
 -16   8   3       43.41       59.18     22.83 o 
 -14   8   3       64.69      117.87     48.42 o 
 -12   8   3        9.76       -4.55     14.25 o 
 -10   8   3       48.50       21.52     27.90 o 
  -8   8   3      111.07      122.73     20.05 o 
  -6   8   3       93.68      166.27     18.83 o 
  -4   8   3       89.34       67.53     25.71 o 
  -2   8   3        4.64       12.55     15.53 o 
   0   8   3       12.31       18.04     17.31 o 
   2   8   3      114.09      134.95     20.54 o 
   4   8   3        0.18       31.33     16.39 o 
   6   8   3        9.53       41.78     18.05 o 
   8   8   3       16.08       38.93     16.39 o 
  10   8   3      134.42      202.20     32.44 o 
  12   8   3       90.69      110.66     20.54 o 
  14   8   3      159.28      193.51     46.88 o 
  16   8   3       63.31       14.98     18.12 o 
  18   8   3       50.90       66.63     43.04 o 
  20   8   3      123.07      162.36     43.04 o 
  22   8   3        6.77       32.28     22.83 o 
  24   8   3      112.03       59.18     37.66 o 
 -15   9   3       32.00      -17.38     51.11 o 
 -13   9   3        1.47      -15.65     20.67 o 
 -11   9   3        8.66       64.56     37.66 o 
  -9   9   3       62.25      107.61     69.94 o 
  -7   9   3      209.93      167.10     36.70 o 
  -5   9   3       83.61      -26.90     26.90 o 
  -3   9   3        1.51      -26.34     28.03 o 
  -1   9   3       17.54       41.43     19.52 o 
   1   9   3        1.97       -2.69     22.83 o 
   3   9   3      102.63      182.92     44.38 o 
   5   9   3      179.98      156.11     41.83 o 
   7   9   3      355.13      445.71     35.12 o 
   9   9   3      108.86       93.10     22.65 o 
  11   9   3       29.13       47.98     21.30 o 
  13   9   3        9.67       63.16     25.69 o 
 -44   0   4      153.73       99.33     24.51 o 
 -42   0   4       61.86       82.05     16.14 o 
 -40   0   4        1.14        8.07     13.45 o 
 -38   0   4       25.68       35.13     12.59 o 
 -36   0   4      250.03      350.72     23.67 o 
 -34   0   4      870.01      830.29     33.03 o 
 -32   0   4     3755.26     3858.08     68.34 o 
 -30   0   4     7129.54     6921.15     97.20 o 
 -28   0   4     1513.90     1475.04     37.28 o 
 -26   0   4     3136.54     2849.08     51.71 o 
 -24   0   4     1982.82     1930.11     33.55 o 
 -22   0   4     4006.73     3531.81     47.26 o 
 -20   0   4    27587.88    27246.66    252.57 o 
 -18   0   4    20050.76    20089.65    175.43 o 
 -16   0   4    30084.64    30844.13    271.03 o 
 -14   0   4     8706.02     8726.28     82.02 o 
 -12   0   4     7339.85     7127.00     96.96 o 
 -10   0   4    14790.95    16241.59    191.87 o 
  -8   0   4   583525.31   529541.31   8896.39 o 
  -6   0   4     1394.62      957.70     22.83 o 
  -4   0   4    16696.31    15835.26    150.05 o 
  -2   0   4       25.29       12.55      3.11 o 
   0   0   4    15372.00    15852.62    182.50 o 
   2   0   4     9468.75     9501.98    117.20 o 
   4   0   4    30481.45    30982.61    651.02 o 
   6   0   4    12789.23    12801.50    209.83 o 
   8   0   4     2710.66     2987.90     49.02 o 
  10   0   4      698.73      668.37     17.08 o 
  12   0   4    13962.45    14938.37    129.21 o 
  14   0   4     7150.03     7027.29     68.75 o 
  16   0   4        4.16       13.45      5.38 o 
  18   0   4      747.07      897.06     19.84 o 
  20   0   4       75.58       47.72      8.07 o 
  22   0   4      100.57      108.36     14.76 o 
  24   0   4     1079.28     1091.36     30.75 o 
  26   0   4     3565.20     3498.88     61.69 o 
  28   0   4      340.12      323.76     25.59 o 
  30   0   4     1600.44     1520.52     42.17 o 
  32   0   4       78.09       99.04     16.39 o 
  34   0   4       70.23       67.73     16.39 o 
  36   0   4       29.46        7.04     14.25 o 
  38   0   4        4.28       -2.69     15.22 o 
  40   0   4       68.98       26.90     32.28 o 
 -45   1   4       12.07       48.42     26.90 o 
 -43   1   4       77.33       58.50     12.55 o 
 -41   1   4      181.18      142.97     14.53 o 
 -39   1   4       25.74       20.09      9.44 o 
 -37   1   4      289.92      311.73     18.22 o 
 -35   1   4       15.89        6.92      8.13 o 
 -33   1   4      513.42      473.19     17.57 o 
 -31   1   4       63.52       83.92      9.70 o 
 -29   1   4      399.52      370.94     13.88 o 
 -27   1   4     1071.74     1090.58     20.34 o 
 -25   1   4      882.68      913.73     18.30 o 
 -23   1   4     1810.44     1802.13     26.34 o 
 -21   1   4     2156.97     2063.02     23.65 o 
 -19   1   4    14454.98    14146.11     92.17 o 
 -17   1   4     3327.18     3515.12     30.73 o 
 -15   1   4       13.89       15.37      4.07 o 
 -13   1   4     3699.58     3698.31     32.22 o 
 -11   1   4     9057.56     9560.13     78.32 o 
  -9   1   4    16232.17    16367.32    123.52 o 
  -7   1   4    74074.98    76189.38    665.17 o 
  -5   1   4    24823.76    25952.44    199.30 o 
  -3   1   4       59.61       70.46      3.80 o 
  -1   1   4     1963.63     1704.16     17.30 o 
   1   1   4     8743.86     9160.85     65.83 o 
   3   1   4      912.38      817.60     12.91 o 
   5   1   4      376.96      362.52      9.22 o 
   7   1   4     2931.34     3005.13     31.33 o 
   9   1   4      329.96      441.67     11.41 o 
  11   1   4     8487.37     9083.75    101.25 o 
  13   1   4      428.08      482.56     10.44 o 
  15   1   4      996.23     1025.87     14.37 o 
  17   1   4     2859.61     2910.85     25.42 o 
  19   1   4     2174.12     2211.17     24.27 o 
  21   1   4      604.70      618.17     13.30 o 
  23   1   4      684.18      663.28     14.59 o 
  25   1   4      132.67      152.37      9.06 o 
  27   1   4      182.68      178.51     11.19 o 
  29   1   4      171.47      238.01     13.80 o 
  31   1   4      132.14      108.33     12.84 o 
  33   1   4       97.53       90.63     15.32 o 
  35   1   4        6.62       19.54     13.04 o 
  37   1   4        0.30       -9.82     14.00 o 
  39   1   4       60.32       70.65     24.26 o 
  41   1   4        0.74       15.06     19.52 o 
  43   1   4       28.90       10.76     37.66 o 
 -46   2   4       20.28       43.46     24.51 o 
 -44   2   4       56.49      101.95     26.90 o 
 -42   2   4       19.59       40.48     15.32 o 
 -40   2   4        6.10       -1.27     12.59 o 
 -38   2   4      250.98      288.06     22.35 o 
 -36   2   4       96.35       95.16     12.84 o 
 -34   2   4      833.67      908.01     22.37 o 
 -32   2   4     3261.91     3212.99     38.46 o 
 -30   2   4      826.50      764.84     18.00 o 
 -28   2   4      470.01      404.39     13.32 o 
 -26   2   4      391.27      389.76     13.55 o 
 -24   2   4      297.57      267.97     11.19 o 
 -22   2   4     1070.80      969.43     18.20 o 
 -20   2   4     7971.36     7859.17     58.80 o 
 -18   2   4    13455.55    13396.34     88.78 o 
 -16   2   4     2945.52     2632.11     25.80 o 
 -14   2   4        3.06       -0.60      3.63 o 
 -12   2   4     9124.01     9847.63     70.11 o 
 -10   2   4     2495.54     2609.34     25.50 o 
  -8   2   4      108.82      104.22      5.54 o 
  -6   2   4      454.41      526.72      9.62 o 
  -4   2   4    11804.62    12324.31     87.58 o 
  -2   2   4     5880.65     6027.10     51.05 o 
   0   2   4     5875.02     6090.16     51.39 o 
   2   2   4    11250.34    11092.36     86.85 o 
   4   2   4     2663.27     2947.34     36.93 o 
   6   2   4     3896.45     4161.41     37.05 o 
   8   2   4     1836.13     1827.50     27.40 o 
  10   2   4       48.58       76.51      5.99 o 
  12   2   4     7392.25     7593.21     55.01 o 
  14   2   4     5184.72     5597.12     39.67 o 
  16   2   4     5527.02     5649.05     44.46 o 
  18   2   4      335.88      323.79     10.93 o 
  20   2   4      186.08      168.89      9.44 o 
  22   2   4      380.36      367.62     13.55 o 
  24   2   4     1161.63     1127.17     22.55 o 
  26   2   4     1551.35     1608.28     28.03 o 
  28   2   4     1119.07     1022.87     23.18 o 
  30   2   4       19.48       24.21      9.37 o 
  32   2   4       34.19       26.90     11.41 o 
  34   2   4        2.95        6.41     11.41 o 
  36   2   4        8.35        5.38     12.03 o 
  38   2   4        1.82        3.16     16.39 o 
  40   2   4        8.04       -6.05     17.41 o 
  42   2   4        3.63      -32.28     32.28 o 
 -45   3   4       32.81       43.04     26.63 o 
 -43   3   4       13.97       -5.38     32.28 o 
 -41   3   4       48.93       41.33     19.41 o 
 -39   3   4        1.79       -3.80     13.20 o 
 -37   3   4      789.78      836.10     31.54 o 
 -35   3   4      414.35      402.21     18.57 o 
 -33   3   4       64.62       85.51     11.27 o 
 -31   3   4     1865.81     1920.32     31.62 o 
 -29   3   4      418.92      350.73     14.48 o 
 -27   3   4      171.15      144.90      9.36 o 
 -25   3   4      569.73      602.05     15.33 o 
 -23   3   4      501.52      492.42     13.94 o 
 -21   3   4      630.86      591.04     12.88 o 
 -19   3   4     2709.89     2542.03     26.47 o 
 -17   3   4     6517.78     6449.17     46.93 o 
 -15   3   4     6415.76     6442.81     46.15 o 
 -13   3   4     2619.89     2942.65     27.72 o 
 -11   3   4     2403.13     2726.87     28.82 o 
  -9   3   4       66.17       24.38      4.10 o 
  -7   3   4     3962.75     3792.05     31.63 o 
  -5   3   4     8523.61     8440.63     57.18 o 
  -3   3   4    23192.83    23766.33    149.52 o 
  -1   3   4       24.94       46.09      5.67 o 
   1   3   4     1651.28     1859.53     17.94 o 
   3   3   4      608.90      525.15     11.94 o 
   5   3   4      572.68      677.79     22.52 o 
   7   3   4        7.34       -2.45      5.80 o 
   9   3   4       11.83       35.10      8.54 o 
  11   3   4     5352.89     5439.49     65.12 o 
  13   3   4      112.01      113.19      9.62 o 
  15   3   4      705.65      781.37     18.57 o 
  17   3   4      553.26      597.22     17.57 o 
  19   3   4      158.95      162.50     10.98 o 
  21   3   4     1349.26     1269.30     26.27 o 
  23   3   4       13.94       20.11      8.27 o 
  25   3   4        0.47       -1.61      7.83 o 
  27   3   4     1149.63     1109.72     33.49 o 
  29   3   4       36.63       51.11     10.98 o 
  31   3   4        6.11       -1.79      9.70 o 
  33   3   4      148.96      177.17     15.52 o 
  35   3   4       40.69       40.35     16.14 o 
  37   3   4      154.58      173.30     30.70 o 
  39   3   4        5.72       26.90     32.28 o 
  41   3   4        3.09       21.52     32.28 o 
 -42   4   4        9.23       51.73     24.51 o 
 -40   4   4       25.81       67.88     26.90 o 
 -38   4   4       14.74       14.92     14.61 o 
 -36   4   4      231.92      224.21     19.73 o 
 -34   4   4      103.73      136.11     14.84 o 
 -32   4   4      302.84      331.35     18.22 o 
 -30   4   4       16.11        5.38      8.79 o 
 -28   4   4     1154.13     1127.07     24.33 o 
 -26   4   4      240.28      249.24     13.25 o 
 -24   4   4       21.50       30.08      7.92 o 
 -22   4   4      515.20      513.03     16.16 o 
 -20   4   4      432.21      444.04     15.68 o 
 -18   4   4     1008.70     1023.29     21.85 o 
 -16   4   4      672.28      736.10     16.10 o 
 -14   4   4      774.29      685.81     15.75 o 
 -12   4   4     1019.58      951.61     15.91 o 
 -10   4   4      211.81      208.61     14.04 o 
  -8   4   4       32.94       28.65      5.55 o 
  -6   4   4      518.60      686.65     13.65 o 
  -4   4   4       20.79       24.21      4.66 o 
  -2   4   4    17798.02    18925.66    124.25 o 
   0   4   4     3058.12     2921.83     37.29 o 
   2   4   4      134.95      104.23      8.95 o 
   4   4   4      169.72      169.73     10.40 o 
   6   4   4     1556.03     1476.70     24.78 o 
   8   4   4       10.79       21.52      9.32 o 
  10   4   4     3143.12     3200.34     49.59 o 
  12   4   4     1241.59     1183.03     28.84 o 
  14   4   4     1760.47     1732.06     36.24 o 
  16   4   4     1045.73     1017.90     28.84 o 
  18   4   4        2.26       17.80      9.85 o 
  20   4   4       13.34       10.76      9.62 o 
  22   4   4      353.37      376.90     19.07 o 
  24   4   4      661.64      626.34     23.38 o 
  26   4   4       19.68       18.48     10.40 o 
  28   4   4      143.46      143.82     13.48 o 
  30   4   4       46.27       62.77     11.93 o 
  32   4   4       64.12       36.70     12.84 o 
  34   4   4       39.04       48.02     16.70 o 
  36   4   4       33.52       39.32     24.51 o 
  38   4   4       17.38        5.38     32.28 o 
  40   4   4        2.17       16.14     37.66 o 
 -41   5   4        4.48       59.18     37.66 o 
 -39   5   4      103.98       98.07     23.67 o 
 -37   5   4      390.80      431.92     36.42 o 
 -35   5   4      370.28      365.46     27.40 o 
 -33   5   4      388.79      387.27     22.08 o 
 -31   5   4      375.03      388.22     22.08 o 
 -29   5   4      310.35      325.33     17.14 o 
 -27   5   4       11.78       19.87     10.27 o 
 -25   5   4       43.25       39.27     13.33 o 
 -23   5   4      263.61      294.76     16.01 o 
 -21   5   4     1565.36     1560.27     29.89 o 
 -19   5   4     2055.34     2019.18     41.81 o 
 -17   5   4      771.37      806.68     23.38 o 
 -15   5   4     3557.84     3368.70     47.18 o 
 -13   5   4     1637.89     1575.59     26.76 o 
 -11   5   4      185.07      222.52     14.15 o 
  -9   5   4      788.39      690.71     19.47 o 
  -7   5   4     1625.38     1594.56     28.80 o 
  -5   5   4     1255.76     1210.29     33.98 o 
  -3   5   4     3390.83     3277.67     43.88 o 
  -1   5   4     2178.86     2119.26     34.87 o 
   1   5   4     6434.45     6501.14     69.42 o 
   3   5   4       92.96      107.70     10.87 o 
   5   5   4      955.76      954.40     26.15 o 
   7   5   4      514.82      510.55     20.74 o 
   9   5   4     1259.50     1224.76     33.39 o 
  11   5   4      981.44      863.55     26.15 o 
  13   5   4     1379.16     1311.95     34.95 o 
  15   5   4       42.43       41.90     16.31 o 
  17   5   4      380.88      469.44     22.11 o 
  19   5   4       62.87       38.86     11.88 o 
  21   5   4       71.43       65.45     14.76 o 
  23   5   4       49.66       55.15     13.45 o 
  25   5   4      171.47      167.79     18.03 o 
  27   5   4       13.76       -2.22     12.59 o 
  29   5   4        0.04        0.00     13.45 o 
  31   5   4       50.54       50.69     25.90 o 
  33   5   4       63.15       56.49     26.63 o 
  35   5   4        0.18       -2.69     22.83 o 
  37   5   4       21.78       48.78     34.97 o 
 -36   6   4        6.43        0.00     22.83 o 
 -34   6   4       73.62       82.76     23.31 o 
 -32   6   4       18.44       16.14     16.14 o 
 -30   6   4       18.21        4.58     20.42 o 
 -28   6   4       23.20       48.47     24.86 o 
 -26   6   4       47.22       43.04     12.42 o 
 -24   6   4      173.34      191.44     18.03 o 
 -22   6   4       42.12       45.60     11.41 o 
 -20   6   4        1.96        8.66     10.40 o 
 -18   6   4      250.07      189.21     15.27 o 
 -16   6   4       89.83       68.79     14.61 o 
 -14   6   4      934.90      910.74     36.15 o 
 -12   6   4      401.45      399.02     25.77 o 
 -10   6   4       23.17       31.09     11.88 o 
  -8   6   4      157.75      132.87     14.00 o 
  -6   6   4      124.66      129.49     14.61 o 
  -4   6   4      104.70      147.18     20.97 o 
  -2   6   4     1426.27     1347.94     34.24 o 
   0   6   4       11.01       11.59      9.85 o 
   2   6   4      805.64      877.91     27.92 o 
   4   6   4      222.64      199.18     35.75 o 
   6   6   4     1796.75     1682.96     39.33 o 
   8   6   4      488.99      509.60     27.96 o 
  10   6   4      190.44      151.25     19.41 o 
  12   6   4       18.63       47.79     12.59 o 
  14   6   4      118.36      131.28     15.32 o 
  16   6   4      126.08      139.04     16.14 o 
  18   6   4      928.15      949.07     32.11 o 
  20   6   4      436.89      485.10     25.45 o 
  22   6   4       31.68       49.40     14.61 o 
  24   6   4        6.66       -3.16     12.59 o 
  26   6   4       33.24       24.34     15.32 o 
  28   6   4        0.02       -9.81     16.39 o 
  30   6   4       14.95       39.73     24.51 o 
  32   6   4       15.95       21.11     48.42 o 
  34   6   4       34.25       10.76     37.66 o 
 -33   7   4      446.99      430.43     59.18 o 
 -31   7   4      581.67      700.11     53.26 o 
 -29   7   4      134.14      108.58     23.87 o 
 -27   7   4       57.59       25.49     20.54 o 
 -25   7   4        9.37       17.12     20.67 o 
 -23   7   4       58.21       67.25     26.63 o 
 -21   7   4     1037.23     1115.10     55.07 o 
 -19   7   4      584.87      534.18     99.54 o 
 -17   7   4      299.38      356.22     30.17 o 
 -15   7   4     1027.24     1126.44     42.38 o 
 -13   7   4     1638.68     1556.10     49.51 o 
 -11   7   4       15.72        0.41     14.25 o 
  -9   7   4      411.24      482.79     63.07 o 
  -7   7   4      803.31      784.09     53.58 o 
  -5   7   4      426.62      440.36     30.29 o 
  -3   7   4      204.21      200.71     21.74 o 
  -1   7   4      717.79      664.68     33.03 o 
   1   7   4     1329.84     1200.18     42.38 o 
   3   7   4      176.39      237.09     40.50 o 
   5   7   4        2.31        0.00     15.22 o 
   7   7   4       22.49       45.81     17.10 o 
   9   7   4      546.20      439.58     27.96 o 
  11   7   4      201.20      233.65     38.77 o 
  13   7   4      272.25      310.96     26.40 o 
  15   7   4       38.84       25.56     13.45 o 
  17   7   4        3.26        1.79     15.53 o 
  19   7   4       45.59       15.90     18.64 o 
  21   7   4       49.76       65.92     18.64 o 
  23   7   4       48.87       23.61     15.80 o 
  25   7   4        4.60      -23.13     23.13 o 
  27   7   4        1.79      -22.83     22.83 o 
  29   7   4       51.49       30.74     29.59 o 
 -26   8   4       38.22       51.11     26.63 o 
 -24   8   4       50.87       27.98     28.34 o 
 -22   8   4        6.05      -40.35     48.42 o 
 -20   8   4      209.92      348.63     67.25 o 
 -18   8   4      685.15      716.60     49.46 o 
 -16   8   4      202.83      256.35     78.01 o 
 -14   8   4       50.51       11.10     17.41 o 
 -12   8   4      118.74      149.10     22.65 o 
 -10   8   4        3.41       53.47     17.41 o 
  -8   8   4       95.76      121.93     21.74 o 
  -6   8   4      739.36      780.65     44.50 o 
  -4   8   4      805.52      838.24     38.23 o 
  -2   8   4      130.97      127.84     20.54 o 
   0   8   4       85.81       91.64     24.14 o 
   2   8   4      122.87      136.53     21.74 o 
   4   8   4      144.17      151.71     22.65 o 
   6   8   4      174.20      192.77     55.58 o 
   8   8   4      169.45      186.66     31.31 o 
  10   8   4      147.15      165.70     24.35 o 
  12   8   4       28.18       56.74     38.74 o 
  14   8   4       11.48      -19.02     19.02 o 
  16   8   4        0.01      -15.53     15.53 o 
  18   8   4      158.63       76.73     23.16 o 
  20   8   4      334.29      446.28     69.94 o 
  22   8   4       79.60       67.25     30.44 o 
 -15   9   4       74.89       89.31     28.34 o 
 -13   9   4       66.33      108.66     40.35 o 
 -11   9   4       10.28       27.32     29.59 o 
  -9   9   4        0.19       57.75     28.34 o 
  -7   9   4        0.02        5.38     22.83 o 
  -5   9   4       11.45      -19.02     19.02 o 
  -3   9   4       10.95       55.46     24.51 o 
  -1   9   4       60.15       83.74     37.49 o 
   1   9   4      192.02      206.07     29.55 o 
   3   9   4      119.30      117.20     24.85 o 
   5   9   4      215.42      210.66     27.96 o 
   7   9   4      343.90      264.37     36.60 o 
   9   9   4        5.95       61.87     26.63 o 
  11   9   4       61.50       36.59     56.49 o 
  13   9   4       64.99       86.09     43.04 o 
 -47   1   5       93.03      242.12     43.04 o 
 -45   1   5       51.94       67.79     19.78 o 
 -43   1   5        3.96       -0.26     10.20 o 
 -41   1   5       82.03      101.95     12.69 o 
 -39   1   5      528.17      576.28     22.87 o 
 -37   1   5      259.90      283.63     14.74 o 
 -35   1   5      154.44      160.23     12.72 o 
 -33   1   5      132.96      174.48     13.18 o 
 -31   1   5      651.24      647.51     19.77 o 
 -29   1   5      895.65      891.54     21.55 o 
 -27   1   5     1882.75     1938.71     30.48 o 
 -25   1   5      289.52      329.50     13.18 o 
 -23   1   5      145.90      148.88     11.23 o 
 -21   1   5     1471.81     1421.78     23.36 o 
 -19   1   5     1800.93     1683.76     21.29 o 
 -17   1   5      529.17      486.41     12.72 o 
 -15   1   5      645.22      703.86     13.80 o 
 -13   1   5      515.90      683.26     13.18 o 
 -11   1   5     3326.85     3843.37     33.65 o 
  -9   1   5     6513.24     6353.23    175.68 o 
  -7   1   5    84701.76    85641.02    779.29 o 
  -5   1   5       66.20      112.63      5.42 o 
  -3   1   5      915.42      775.54     11.93 o 
  -1   1   5       68.48       69.73      4.60 o 
   1   1   5    13647.01    14279.08     99.88 o 
   3   1   5     7372.14     7499.41     66.64 o 
   5   1   5    48075.91    48942.87    396.74 o 
   7   1   5       12.98       48.93      5.10 o 
   9   1   5    18810.20    19401.48    150.16 o 
  11   1   5     2712.09     2443.09     33.75 o 
  13   1   5     1025.51      879.24     14.64 o 
  15   1   5     4994.39     5219.18     43.66 o 
  17   1   5     4761.12     4631.64     42.07 o 
  19   1   5     2586.39     2607.85     27.49 o 
  21   1   5     5808.68     5359.08     45.26 o 
  23   1   5      375.50      358.83     12.28 o 
  25   1   5     4591.07     4475.08     64.56 o 
  27   1   5     1661.83     1511.74     27.88 o 
  29   1   5       34.63       19.37      9.62 o 
  31   1   5     1367.38     1301.48     36.80 o 
  33   1   5      304.03      329.72     21.52 o 
  35   1   5     1107.17     1176.43     38.13 o 
  37   1   5      728.22      821.55     34.09 o 
  39   1   5      372.67      446.63     25.80 o 
  41   1   5      197.77      244.29     24.21 o 
  43   1   5       16.51       26.90     43.04 o 
 -46   2   5       10.98       20.69     45.73 o 
 -44   2   5       53.44       62.49     26.90 o 
 -42   2   5        0.04       -8.97     15.53 o 
 -40   2   5       19.02       -0.51     11.41 o 
 -38   2   5        0.61       -9.70      9.70 o 
 -36   2   5     1114.46     1141.23     25.80 o 
 -34   2   5       45.32       48.06      9.13 o 
 -32   2   5        1.04        0.00      7.36 o 
 -30   2   5       66.99       77.97      9.13 o 
 -28   2   5       28.58       29.27      6.77 o 
 -26   2   5      667.63      656.64     16.78 o 
 -24   2   5       62.64       75.99      7.36 o 
 -22   2   5       28.88       14.75      5.36 o 
 -20   2   5      280.51      247.55     12.56 o 
 -18   2   5      243.84      226.24      9.13 o 
 -16   2   5      104.16      104.71      5.87 o 
 -14   2   5     1599.17     1718.08     21.43 o 
 -12   2   5        0.47        1.43      5.88 o 
 -10   2   5        0.78       19.98      4.07 o 
  -8   2   5      152.77      204.39     12.23 o 
  -6   2   5     4562.49     4596.04     36.74 o 
  -4   2   5     1763.54     1694.36     18.11 o 
  -2   2   5    11336.39    12145.86     80.43 o 
   0   2   5     4910.03     5344.04     39.99 o 
   2   2   5     1178.33     1303.57     15.30 o 
   4   2   5      347.60      298.35     17.24 o 
   6   2   5    14781.66    15521.38    112.22 o 
   8   2   5     7497.12     7875.81     63.53 o 
  10   2   5      320.77      293.49      9.32 o 
  12   2   5        5.37       10.76      3.83 o 
  14   2   5      564.15      540.57     13.59 o 
  16   2   5      692.80      567.10     11.96 o 
  18   2   5      323.20      340.78     12.05 o 
  20   2   5     3310.67     3032.53     40.17 o 
  22   2   5     5438.53     5202.63     56.86 o 
  24   2   5       71.32       67.74      9.37 o 
  26   2   5      100.15       94.58     10.98 o 
  28   2   5      527.17      607.83     20.43 o 
  30   2   5       85.35      100.68     13.84 o 
  32   2   5        0.41       -7.17      9.99 o 
  34   2   5      293.67      315.53     20.59 o 
  36   2   5      264.57      300.09     20.59 o 
  38   2   5       64.84       50.02     16.70 o 
  40   2   5      266.55      306.68     53.80 o 
  42   2   5       33.84      -16.14     32.28 o 
 -45   3   5        1.88        0.00     32.28 o 
 -43   3   5       63.47       26.49     24.51 o 
 -41   3   5       10.54       -2.57     14.76 o 
 -39   3   5       59.81       52.83     14.61 o 
 -37   3   5      221.59      216.35     17.25 o 
 -35   3   5        7.26       17.85     10.87 o 
 -33   3   5       57.74       67.56     10.64 o 
 -31   3   5      620.79      589.60     19.10 o 
 -29   3   5       10.94       13.77      7.26 o 
 -27   3   5       34.64       32.71      7.26 o 
 -25   3   5       58.71       56.90      6.88 o 
 -23   3   5     1270.40     1343.01     21.00 o 
 -21   3   5        3.64        9.86      4.98 o 
 -19   3   5      971.79      962.72     16.96 o 
 -17   3   5      315.49      379.69     11.50 o 
 -15   3   5        0.09       -0.98      4.83 o 
 -13   3   5     4207.20     4580.11     37.79 o 
 -11   3   5       78.43      136.27      6.46 o 
  -9   3   5     1897.91     1732.08     19.46 o 
  -7   3   5     7058.92     7473.09     56.40 o 
  -5   3   5     3865.89     3921.06     34.63 o 
  -3   3   5        9.99       37.34      5.10 o 
  -1   3   5      587.49      540.64     13.20 o 
   1   3   5     2034.53     2246.58     23.40 o 
   3   3   5     9556.46    10251.11     87.76 o 
   5   3   5     9010.73     9260.98     94.57 o 
   7   3   5     7297.17     6930.64     76.49 o 
   9   3   5        8.49       -3.36      6.88 o 
  11   3   5        4.45        5.38      6.33 o 
  13   3   5      269.72      300.62     13.84 o 
  15   3   5      751.31      702.15     21.79 o 
  17   3   5      102.94      108.53     16.05 o 
  19   3   5     2558.38     2416.75     36.19 o 
  21   3   5     5296.65     4873.83     56.31 o 
  23   3   5      731.95      709.83     20.78 o 
  25   3   5       82.03       72.25     11.59 o 
  27   3   5     1622.10     1563.93     32.48 o 
  29   3   5      182.31      190.97     14.53 o 
  31   3   5      235.50      205.32     15.52 o 
  33   3   5      563.27      545.80     25.42 o 
  35   3   5      836.76      860.47     31.60 o 
  37   3   5      202.24      193.10     25.34 o 
  39   3   5      222.11      220.59     48.42 o 
  41   3   5       10.38       64.56     37.66 o 
 -42   4   5       26.79       46.35     26.90 o 
 -40   4   5       31.52       90.00     75.32 o 
 -38   4   5       52.56       51.11     16.14 o 
 -36   4   5        0.80       -6.96     12.59 o 
 -34   4   5       36.69       49.50     11.27 o 
 -32   4   5       73.41       74.05     12.84 o 
 -30   4   5      958.75      956.11     25.11 o 
 -28   4   5       53.98       51.62     10.08 o 
 -26   4   5       87.84       68.92      9.70 o 
 -24   4   5      100.16       91.45     10.50 o 
 -22   4   5        9.29        4.91      8.49 o 
 -20   4   5     4699.30     4508.82     51.08 o 
 -18   4   5     3895.55     3730.14     39.99 o 
 -16   4   5      950.37     1051.08     17.53 o 
 -14   4   5      421.86      480.33     12.41 o 
 -12   4   5      860.58      903.26     14.16 o 
 -10   4   5     6548.27     6659.42     51.61 o 
  -8   4   5    14658.62    14252.61    107.74 o 
  -6   4   5     2704.47     2580.98     27.91 o 
  -4   4   5       66.03       48.68      8.86 o 
  -2   4   5      828.95      755.60     15.24 o 
   0   4   5     2052.56     2012.33     36.04 o 
   2   4   5      149.60      141.15      9.99 o 
   4   4   5     3578.70     3385.51     41.45 o 
   6   4   5     2755.11     2668.89     42.92 o 
   8   4   5     2310.15     2239.94     39.63 o 
  10   4   5     2207.48     2047.73     38.78 o 
  12   4   5       43.10       38.16      9.13 o 
  14   4   5     3596.60     3457.02     54.34 o 
  16   4   5      294.52      257.98     23.30 o 
  18   4   5      492.46      493.24     27.96 o 
  20   4   5     4359.60     4087.89     63.78 o 
  22   4   5     3520.12     3385.11     58.39 o 
  24   4   5     4206.53     3981.20     64.96 o 
  26   4   5      346.24      357.49     23.43 o 
  28   4   5       11.87       22.95     11.15 o 
  30   4   5      442.93      396.90     22.53 o 
  32   4   5     1110.53     1192.59     35.48 o 
  34   4   5      483.91      528.67     33.89 o 
  36   4   5      104.00      107.61     43.04 o 
  38   4   5      219.38      236.73     53.80 o 
 -41   5   5       27.17       10.76     37.66 o 
 -39   5   5       39.53        0.00     22.83 o 
 -37   5   5       22.88        6.86     15.03 o 
 -35   5   5      159.93      152.10     18.17 o 
 -33   5   5       79.19       61.83     14.19 o 
 -31   5   5       15.08       29.05     12.03 o 
 -29   5   5       88.93       87.48     13.43 o 
 -27   5   5       83.18       98.67     11.19 o 
 -25   5   5      140.21      164.26     13.64 o 
 -23   5   5      302.57      278.03     15.06 o 
 -21   5   5      322.95      339.10     15.52 o 
 -19   5   5        0.98        6.73      7.83 o 
 -17   5   5      147.25      160.67     12.84 o 
 -15   5   5      206.89      218.87     14.89 o 
 -13   5   5     2440.31     2423.74     39.02 o 
 -11   5   5     2112.58     2012.01     30.18 o 
  -9   5   5       22.22       45.85      7.46 o 
  -7   5   5      383.58      407.06     21.51 o 
  -5   5   5      917.58      845.40     25.45 o 
  -3   5   5      201.51      191.68     12.84 o 
  -1   5   5     7008.15     6868.16     72.79 o 
   1   5   5        3.65       10.46      7.95 o 
   3   5   5      144.61      140.63     14.00 o 
   5   5   5      223.41      198.74     16.99 o 
   7   5   5      664.74      674.77     23.45 o 
   9   5   5        0.57       -9.13      9.13 o 
  11   5   5     2362.72     2240.31     45.04 o 
  13   5   5     2545.87     2319.01     45.61 o 
  15   5   5     2042.61     1852.25     40.84 o 
  17   5   5      451.27      469.01     31.84 o 
  19   5   5      393.12      392.59     32.67 o 
  21   5   5      710.03      608.91     26.90 o 
  23   5   5       30.99       33.63     13.45 o 
  25   5   5        9.64        9.81     12.59 o 
  27   5   5        2.81      -12.43     12.43 o 
  29   5   5        8.42       -6.65     12.59 o 
  31   5   5        0.01        9.49     16.39 o 
  33   5   5      310.28      392.35     39.81 o 
  35   5   5        1.80      -11.74     20.67 o 
 -36   6   5        1.47       26.49     40.35 o 
 -34   6   5       23.26       14.35     18.64 o 
 -32   6   5       20.35       37.66     16.14 o 
 -30   6   5       86.10       48.22     25.68 o 
 -28   6   5        0.56        2.22     12.59 o 
 -26   6   5       24.82       -6.33     13.20 o 
 -24   6   5      111.66       99.16     13.62 o 
 -22   6   5       30.89       35.84     12.09 o 
 -20   6   5      630.18      663.56     26.70 o 
 -18   6   5     1788.69     1793.55     41.37 o 
 -16   6   5      666.32      656.95     41.98 o 
 -14   6   5      620.98      546.34     29.92 o 
 -12   6   5      156.43      150.09     19.52 o 
 -10   6   5       28.99       33.11     14.25 o 
  -8   6   5     2073.42     2163.34     44.90 o 
  -6   6   5     2156.82     2008.91     42.20 o 
  -4   6   5      143.85      201.86     16.70 o 
  -2   6   5       66.50       53.49     12.59 o 
   0   6   5     1667.35     1593.98     37.19 o 
   2   6   5      363.42      370.81     20.74 o 
   4   6   5      230.91      284.13     24.07 o 
   6   6   5      478.57      460.03     26.40 o 
   8   6   5      380.22      428.29     22.75 o 
  10   6   5      616.14      625.62     35.38 o 
  12   6   5     1475.94     1361.78     36.93 o 
  14   6   5        3.45       28.84     16.31 o 
  16   6   5      194.80      146.15     16.70 o 
  18   6   5      561.18      582.39     28.15 o 
  20   6   5      416.24      459.28     24.85 o 
  22   6   5     1041.90     1007.01     35.59 o 
  24   6   5      365.47      383.85     25.45 o 
  26   6   5      506.43      542.11     30.85 o 
  28   6   5      301.55      346.03     29.92 o 
  30   6   5        9.64       -1.35     24.21 o 
  32   6   5      338.88      330.52     39.81 o 
 -31   7   5       48.76       86.09     26.63 o 
 -29   7   5        7.17       23.18     48.42 o 
 -27   7   5        0.02       -1.47     20.67 o 
 -25   7   5       21.02       29.59     22.83 o 
 -23   7   5        8.85       10.76     22.83 o 
 -21   7   5      532.09      478.14     42.02 o 
 -19   7   5      128.34      196.66     23.67 o 
 -17   7   5      139.08      159.37     21.74 o 
 -15   7   5      554.50      603.36     41.67 o 
 -13   7   5       53.36      105.75     18.64 o 
 -11   7   5      110.87       98.40     19.52 o 
  -9   7   5      492.75      476.72     52.76 o 
  -7   7   5      225.48      271.93     23.67 o 
  -5   7   5       22.93       12.26     11.88 o 
  -3   7   5      216.86      221.13     21.74 o 
  -1   7   5      464.98      475.85     29.88 o 
   1   7   5      305.73      259.26     22.65 o 
   3   7   5      204.43      180.35     22.22 o 
   5   7   5        4.65       14.07     17.27 o 
   7   7   5      184.73      157.08     20.54 o 
   9   7   5      309.10      329.71     26.80 o 
  11   7   5       22.55       26.90     13.45 o 
  13   7   5       28.09       29.84     16.38 o 
  15   7   5       71.49       42.37     17.41 o 
  17   7   5       84.69       89.65     16.70 o 
  19   7   5      213.21      241.61     22.11 o 
  21   7   5        0.55       12.55     15.53 o 
  23   7   5      329.83      315.21     24.81 o 
  25   7   5      176.86      161.76     32.17 o 
  27   7   5       80.24       76.76     28.34 o 
 -26   8   5       87.54       91.47     30.44 o 
 -24   8   5       11.46        2.69     22.83 o 
 -22   8   5       38.76       53.80     26.63 o 
 -20   8   5       16.36       13.45     22.83 o 
 -18   8   5       46.58       20.28     24.51 o 
 -16   8   5       12.14      -14.11     14.91 o 
 -14   8   5       14.67       30.94     17.41 o 
 -12   8   5        0.54       10.76     17.41 o 
 -10   8   5      225.36      187.94     23.67 o 
  -8   8   5      250.85      280.24     54.42 o 
  -6   8   5       20.60      -21.52     21.52 o 
  -4   8   5      114.76      128.79     26.63 o 
  -2   8   5       10.49       -4.75     16.39 o 
   0   8   5       72.06       66.36     18.64 o 
   2   8   5      309.84      269.14     39.34 o 
   4   8   5      511.29      499.94     33.03 o 
   6   8   5      232.12      251.95     25.77 o 
   8   8   5      191.28      216.62     37.11 o 
  10   8   5       38.70       34.65     28.46 o 
  12   8   5       21.14       48.84     29.59 o 
  14   8   5        1.85        0.00     32.28 o 
  16   8   5      199.24      274.91     69.87 o 
  18   8   5      314.19      303.14     31.06 o 
  20   8   5       12.48       11.08     36.70 o 
  22   8   5       71.14       86.09     43.04 o 
 -15   9   5      114.27      199.07     48.42 o 
 -13   9   5       61.35       15.86     20.54 o 
 -11   9   5       28.31      -13.66     37.66 o 
  -9   9   5      154.09      170.83     59.18 o 
  -7   9   5      189.20      178.34     32.17 o 
  -5   9   5      113.01       70.71     51.11 o 
  -3   9   5      200.12      252.99     34.24 o 
  -1   9   5      162.59      131.36     69.94 o 
   1   9   5        6.32       43.46     24.51 o 
   3   9   5      138.60      152.69     56.28 o 
   5   9   5      232.32      237.44     46.76 o 
   7   9   5        7.14       37.95     20.54 o 
   9   9   5        9.73       18.62     37.66 o 
  11   9   5      147.46      113.88     51.78 o 
 -46   0   6       10.99       27.73     24.51 o 
 -44   0   6      282.94      352.84     25.45 o 
 -42   0   6     1388.99     1520.25     49.70 o 
 -40   0   6      934.97      942.74     48.47 o 
 -38   0   6      251.86      253.67     22.65 o 
 -36   0   6      102.42       79.76     16.39 o 
 -34   0   6        2.45       -7.17     11.84 o 
 -32   0   6      451.96      394.23     26.29 o 
 -30   0   6     5464.56     5223.70     82.80 o 
 -28   0   6    13542.67    12921.34    167.92 o 
 -26   0   6     5572.84     5223.91     76.58 o 
 -24   0   6      559.24      590.05     21.74 o 
 -22   0   6       26.87       19.73      9.32 o 
 -20   0   6     1562.82     1616.56     52.57 o 
 -18   0   6       38.36       20.54      6.21 o 
 -16   0   6    12035.77    12277.30    112.89 o 
 -14   0   6       26.19       45.84      6.21 o 
 -12   0   6      463.07      409.05     15.53 o 
 -10   0   6     3655.11     3451.17     46.60 o 
  -8   0   6    67367.00    69515.13    655.41 o 
  -6   0   6     1317.62     1241.37     22.65 o 
  -4   0   6     4613.42     4540.76     71.63 o 
  -2   0   6    27685.67    26961.48    198.33 o 
   0   0   6     1446.93     1549.18     26.80 o 
   2   0   6      167.33      156.22     11.41 o 
   4   0   6     5547.62     5373.03     77.37 o 
   6   0   6      175.81      170.55     13.45 o 
   8   0   6    10129.23    10987.49    156.03 o 
  10   0   6     9251.83     9485.94    130.22 o 
  12   0   6     4625.51     4969.58     81.20 o 
  14   0   6      276.00      255.67     16.81 o 
  16   0   6       31.81       40.35     11.41 o 
  18   0   6      951.99      871.03     25.77 o 
  20   0   6     1055.79     1140.97     30.52 o 
  22   0   6     3190.29     3125.04     55.43 o 
  24   0   6      168.52      117.13     13.77 o 
  26   0   6      409.41      376.07     21.30 o 
  28   0   6      348.19      290.59     20.54 o 
  30   0   6      174.59      175.25     19.52 o 
  32   0   6      470.03      423.47     25.77 o 
  34   0   6      133.32      152.52     24.51 o 
  36   0   6      235.16      301.30     48.42 o 
  38   0   6       84.06       21.52     32.28 o 
  40   0   6       74.12       80.71     37.66 o 
  42   0   6        0.15        5.38     37.66 o 
 -47   1   6       48.57      -14.80     72.63 o 
 -45   1   6        5.43      -13.62     13.62 o 
 -43   1   6        5.19        5.52     11.30 o 
 -41   1   6       77.14       69.40     15.66 o 
 -39   1   6      336.87      346.00     17.57 o 
 -37   1   6       87.67       88.00     11.27 o 
 -35   1   6       23.45       13.36      9.06 o 
 -33   1   6        0.04       -0.26      7.46 o 
 -31   1   6     1475.40     1431.16     31.68 o 
 -29   1   6       17.43        4.44      6.84 o 
 -27   1   6      685.49      662.69     21.12 o 
 -25   1   6       93.14       83.15      9.56 o 
 -23   1   6       10.80        2.27      4.43 o 
 -21   1   6      359.02      345.72     11.19 o 
 -19   1   6       36.87       55.26      5.88 o 
 -17   1   6      163.63      194.57      9.25 o 
 -15   1   6     9752.61     9643.90     71.13 o 
 -13   1   6     6092.82     6279.45     46.31 o 
 -11   1   6      386.45      410.08     10.17 o 
  -9   1   6     4554.79     5284.05     49.52 o 
  -7   1   6      209.89      209.70      7.56 o 
  -5   1   6     1635.97     1531.24     18.57 o 
  -3   1   6     1543.42     1683.24     17.34 o 
  -1   1   6    18553.22    19604.87    116.65 o 
   1   1   6     5300.49     5350.40     44.70 o 
   3   1   6     2907.16     3255.79     33.77 o 
   5   1   6       28.02       25.83      4.81 o 
   7   1   6     1768.09     1681.32     23.96 o 
   9   1   6    15912.36    17535.86    142.17 o 
  11   1   6      636.18      717.62     18.54 o 
  13   1   6     1836.82     2148.91     29.32 o 
  15   1   6      929.71      966.71     18.89 o 
  17   1   6        1.74        6.73      5.89 o 
  19   1   6     1594.71     1565.31     22.61 o 
  21   1   6     1344.51     1271.92     21.19 o 
  23   1   6     1311.64     1300.04     25.37 o 
  25   1   6      253.49      239.56     13.28 o 
  27   1   6     1001.89      829.68     24.09 o 
  29   1   6       72.72       49.08     13.20 o 
  31   1   6       26.89       -0.60     11.88 o 
  33   1   6       81.08       84.37     15.80 o 
  35   1   6      181.10      181.95     19.09 o 
  37   1   6       60.16       80.29     16.27 o 
  39   1   6       31.91       39.68     15.74 o 
  41   1   6       50.84       79.11     20.51 o 
 -46   2   6      208.30      233.71     32.17 o 
 -44   2   6       20.79       86.43     83.40 o 
 -42   2   6      172.30      192.02     21.89 o 
 -40   2   6      538.63      617.42     23.75 o 
 -38   2   6      168.57      165.97     15.11 o 
 -36   2   6      375.02      387.75     16.52 o 
 -34   2   6      433.63      448.90     18.57 o 
 -32   2   6      142.03      145.89     12.31 o 
 -30   2   6      950.16      978.00     23.36 o 
 -28   2   6       68.58       80.08      9.69 o 
 -26   2   6      824.01      824.32     18.56 o 
 -24   2   6     1185.25     1070.49     19.92 o 
 -22   2   6     2163.27     2224.13     28.67 o 
 -20   2   6     2377.04     2295.20     28.61 o 
 -18   2   6      544.75      627.93     13.21 o 
 -16   2   6        6.33       18.16      8.71 o 
 -14   2   6    13714.38    14403.36     99.50 o 
 -12   2   6     4497.25     4505.20     39.76 o 
 -10   2   6     4144.86     3930.03     34.79 o 
  -8   2   6      168.94      171.60      6.52 o 
  -6   2   6     1297.43     1384.57     16.29 o 
  -4   2   6       94.55       96.90      4.92 o 
  -2   2   6      486.11      538.80      9.81 o 
   0   2   6     1607.75     1711.91     17.94 o 
   2   2   6     2070.22     2272.67     24.28 o 
   4   2   6    11798.46    12847.31    131.26 o 
   6   2   6     2850.36     3127.90     40.90 o 
   8   2   6      401.38      329.63      9.65 o 
  10   2   6      619.47      680.85     14.78 o 
  12   2   6      978.51     1020.03     17.58 o 
  14   2   6      204.11      254.92     10.50 o 
  16   2   6      625.09      670.63     16.17 o 
  18   2   6     1074.56     1055.27     24.34 o 
  20   2   6      381.87      383.72     16.27 o 
  22   2   6     1395.81     1349.85     26.93 o 
  24   2   6      885.86      957.65     23.65 o 
  26   2   6       51.21       32.84      9.06 o 
  28   2   6     1021.08      917.15     27.84 o 
  30   2   6        0.69        2.11     10.40 o 
  32   2   6        0.14       -1.22     10.87 o 
  34   2   6       64.16       63.26     14.19 o 
  36   2   6       11.96        5.18     13.31 o 
  38   2   6        0.92        1.99     13.31 o 
  40   2   6        5.84      -22.83     22.83 o 
 -45   3   6       33.80       69.94     37.66 o 
 -43   3   6      170.84       96.85     26.63 o 
 -41   3   6       77.58      112.25     25.63 o 
 -39   3   6       63.55       73.17     14.44 o 
 -37   3   6      502.47      410.55     19.77 o 
 -35   3   6      646.52      701.28     35.56 o 
 -33   3   6      928.40      868.58     24.49 o 
 -31   3   6       25.83       24.21      7.61 o 
 -29   3   6       23.41       34.49      7.79 o 
 -27   3   6     1150.13     1125.59     20.79 o 
 -25   3   6      935.59      915.94     18.49 o 
 -23   3   6      753.91      794.38     16.58 o 
 -21   3   6      125.92      136.43      8.18 o 
 -19   3   6       22.38       14.24      5.31 o 
 -17   3   6      897.72      866.31     16.94 o 
 -15   3   6     1862.61     1856.71     24.44 o 
 -13   3   6     4111.86     4150.64     39.01 o 
 -11   3   6      347.76      337.75      9.36 o 
  -9   3   6       54.60       50.94      4.48 o 
  -7   3   6      527.30      523.34     10.89 o 
  -5   3   6      512.75      534.58     11.30 o 
  -3   3   6        4.32       -3.84      4.15 o 
  -1   3   6     2713.15     2774.05     38.50 o 
   1   3   6       14.81       16.14      3.61 o 
   3   3   6      604.58      772.64     13.15 o 
   5   3   6      651.19      681.60     20.04 o 
   7   3   6      570.87      611.08     18.83 o 
   9   3   6       62.28       88.89     10.87 o 
  11   3   6      377.81      367.51     15.27 o 
  13   3   6      984.50     1054.29     28.00 o 
  15   3   6      734.76      746.26     20.59 o 
  17   3   6     1537.76     1563.49     31.06 o 
  19   3   6      879.45      836.30     23.92 o 
  21   3   6      225.26      211.50     14.84 o 
  23   3   6      819.62      810.96     24.94 o 
  25   3   6      376.10      365.61     19.07 o 
  27   3   6        8.90        5.83      9.99 o 
  29   3   6      113.34      121.26     13.84 o 
  31   3   6        5.31        6.28     11.88 o 
  33   3   6       11.65       32.03     15.32 o 
  35   3   6       25.06       22.74     14.61 o 
  37   3   6        6.67        6.85     20.67 o 
  39   3   6      100.24      129.13     43.04 o 
 -42   4   6       33.36       78.01     26.63 o 
 -40   4   6      232.25      312.15     38.04 o 
 -38   4   6       79.71       48.27     18.12 o 
 -36   4   6        0.17        5.70     10.33 o 
 -34   4   6       10.33       10.76      9.70 o 
 -32   4   6       53.13       34.88      9.78 o 
 -30   4   6        5.98       15.98      9.09 o 
 -28   4   6       27.32       28.01      8.35 o 
 -26   4   6      797.25      778.04     20.76 o 
 -24   4   6      149.14      152.51     10.64 o 
 -22   4   6     1048.10     1051.28     20.06 o 
 -20   4   6     2014.55     2015.43     29.46 o 
 -18   4   6       11.51        5.05      5.44 o 
 -16   4   6        0.36        6.73      5.24 o 
 -14   4   6      488.03      489.71     12.41 o 
 -12   4   6      876.06      877.90     16.09 o 
 -10   4   6      761.16      731.40     13.98 o 
  -8   4   6     2111.27     2066.12     24.94 o 
  -6   4   6     5616.39     5593.49     47.00 o 
  -4   4   6      256.09      274.40     10.75 o 
  -2   4   6     2500.36     2714.95     36.82 o 
   0   4   6      281.84      391.43     15.27 o 
   2   4   6       74.43       88.20     12.26 o 
   4   4   6      372.82      433.49     18.03 o 
   6   4   6        2.29       13.45      8.07 o 
   8   4   6      229.32      221.72     14.00 o 
  10   4   6      176.28      159.34     12.59 o 
  12   4   6      141.94      116.96     14.00 o 
  14   4   6     8085.14     7562.60     91.28 o 
  16   4   6       76.07       57.60     12.59 o 
  18   4   6     1510.85     1390.79     35.59 o 
  20   4   6      332.11      295.53     18.83 o 
  22   4   6        0.21       -6.73     10.76 o 
  24   4   6        0.04       -3.35      9.25 o 
  26   4   6       49.89       56.30     12.84 o 
  28   4   6      106.79      142.36     16.27 o 
  30   4   6       66.13       81.75     14.44 o 
  32   4   6      132.60      171.79     19.87 o 
  34   4   6        2.61       11.43     17.41 o 
  36   4   6       27.07       10.76     37.66 o 
  38   4   6        2.95       -5.38     32.28 o 
 -41   5   6       31.54       69.94     37.66 o 
 -39   5   6       32.94       18.62     37.66 o 
 -37   5   6       15.49       20.89     16.39 o 
 -35   5   6        0.14      -11.41     11.41 o 
 -33   5   6        0.06       -5.38     10.50 o 
 -31   5   6       57.16       57.33     12.31 o 
 -29   5   6      553.25      563.72     19.92 o 
 -27   5   6      379.58      421.41     17.99 o 
 -25   5   6      561.01      576.90     18.82 o 
 -23   5   6      304.69      319.83     16.01 o 
 -21   5   6      271.81      294.87     15.22 o 
 -19   5   6      198.60      213.53     13.28 o 
 -17   5   6       33.32       39.87      8.79 o 
 -15   5   6     1460.88     1419.23     29.41 o 
 -13   5   6     1773.85     1634.03     30.08 o 
 -11   5   6     2260.11     2199.22     34.99 o 
  -9   5   6     1896.61     1926.75     48.60 o 
  -7   5   6       11.74       12.85      7.95 o 
  -5   5   6       72.47       74.53     11.28 o 
  -3   5   6      264.40      291.63     14.84 o 
  -1   5   6     7063.98     6412.54     73.63 o 
   1   5   6       44.26       34.21     13.98 o 
   3   5   6        2.27       -9.32      9.32 o 
   5   5   6       30.48       35.11     11.28 o 
   7   5   6        0.43       -8.55      8.55 o 
   9   5   6      904.23      838.19     27.51 o 
  11   5   6        8.49       -7.69      9.13 o 
  13   5   6      184.36      197.37     16.14 o 
  15   5   6        2.30       -9.85      9.85 o 
  17   5   6      599.76      560.62     29.82 o 
  19   5   6       75.93       82.39     14.00 o 
  21   5   6      336.65      328.06     21.27 o 
  23   5   6        1.67       -3.68     11.28 o 
  25   5   6      128.05      148.91     17.86 o 
  27   5   6      190.59      202.31     20.74 o 
  29   5   6      166.34      149.63     19.41 o 
  31   5   6      102.23      133.11     20.04 o 
  33   5   6        4.74       18.83     22.83 o 
  35   5   6       16.17       12.42     24.51 o 
 -36   6   6       13.00       -9.42     21.89 o 
 -34   6   6       42.50       40.35     17.33 o 
 -32   6   6        3.49       -6.60     14.61 o 
 -30   6   6        4.18      -13.30     15.89 o 
 -28   6   6       41.28       39.39     12.84 o 
 -26   6   6        0.41       10.96     10.06 o 
 -24   6   6      298.09      307.15     19.07 o 
 -22   6   6       79.51       46.16     20.97 o 
 -20   6   6      378.02      363.03     25.63 o 
 -18   6   6        7.00       10.76     15.53 o 
 -16   6   6       39.94       29.80     15.80 o 
 -14   6   6       40.88       53.80     16.39 o 
 -12   6   6        1.70      -12.43     12.43 o 
 -10   6   6      221.77      164.20     19.52 o 
  -8   6   6       41.11       20.75     16.67 o 
  -6   6   6       31.14       23.91     11.88 o 
  -4   6   6     1650.85     1582.62     36.80 o 
  -2   6   6      228.01      271.36     17.33 o 
   0   6   6      622.64      639.84     24.57 o 
   2   6   6        1.91       17.56     13.61 o 
   4   6   6      195.84      187.44     23.05 o 
   6   6   6       47.90       66.56     13.04 o 
   8   6   6      581.25      564.23     25.45 o 
  10   6   6      220.59      217.95     18.54 o 
  12   6   6      150.93      163.62     17.33 o 
  14   6   6       43.77       32.28     13.45 o 
  16   6   6      245.17      251.96     20.74 o 
  18   6   6       37.64       26.90     13.45 o 
  20   6   6       43.13       24.21     13.45 o 
  22   6   6        0.12       -0.63     12.59 o 
  24   6   6      137.46      105.02     18.03 o 
  26   6   6       72.34       79.36     18.83 o 
  28   6   6      116.77      147.11     24.85 o 
  30   6   6       29.57       22.35     24.51 o 
  32   6   6        0.23      -10.76     37.66 o 
 -31   7   6       19.65       29.98     25.83 o 
 -29   7   6      115.64      145.47     30.44 o 
 -27   7   6      306.64      341.35     78.01 o 
 -25   7   6      294.78      367.84     38.04 o 
 -23   7   6      184.42      245.55     25.77 o 
 -21   7   6      640.45      707.12     41.12 o 
 -19   7   6       17.52       -7.42     16.97 o 
 -17   7   6      128.26      120.42     20.54 o 
 -15   7   6      141.81      147.39     23.33 o 
 -13   7   6     1112.47     1087.85     41.34 o 
 -11   7   6     1403.60     1447.67     46.39 o 
  -9   7   6      235.00      252.72     24.85 o 
  -7   7   6       21.02       -2.90     29.85 o 
  -5   7   6       21.42       -8.97     16.81 o 
  -3   7   6      238.67      245.57     27.08 o 
  -1   7   6       74.44       16.14     15.53 o 
   1   7   6        1.49       24.83     29.95 o 
   3   7   6       37.33       46.10     17.03 o 
   5   7   6        0.30       37.66     17.75 o 
   7   7   6       46.73        3.59     15.53 o 
   9   7   6       73.50       18.36     12.59 o 
  11   7   6       14.92        7.91     24.07 o 
  13   7   6      124.47       94.99     17.33 o 
  15   7   6       31.76       25.19     19.41 o 
  17   7   6       50.74       21.27     15.32 o 
  19   7   6      101.21      104.25     19.41 o 
  21   7   6        1.60        8.20     15.32 o 
  23   7   6       22.43        9.25     20.19 o 
  25   7   6       10.31       16.95     19.52 o 
  27   7   6        0.88       37.66     26.63 o 
 -26   8   6       49.65       44.48     59.18 o 
 -24   8   6       56.15       23.06     64.56 o 
 -22   8   6        4.81       12.83     43.04 o 
 -20   8   6       69.54       81.58     37.66 o 
 -18   8   6      113.58      120.24     24.92 o 
 -16   8   6      384.29      420.16     32.00 o 
 -14   8   6      341.70      345.59     29.92 o 
 -12   8   6       19.78        8.45     20.83 o 
 -10   8   6        1.05       13.79     32.26 o 
  -8   8   6       18.41       26.90     26.90 o 
  -6   8   6      204.88      273.55     32.17 o 
  -4   8   6      307.45      252.99     30.44 o 
  -2   8   6      273.93      255.78     32.17 o 
   0   8   6      224.20      195.87     36.26 o 
   2   8   6       35.99       41.70     24.41 o 
   4   8   6        7.77      -20.66     56.00 o 
   6   8   6       43.49       16.14     22.83 o 
   8   8   6      327.00      418.16     89.68 o 
  10   8   6      343.92      389.00     36.40 o 
  12   8   6      270.06      237.79     46.67 o 
  14   8   6       31.19       76.73     23.16 o 
  16   8   6        1.90        8.90     18.12 o 
  18   8   6        4.79      -30.50     30.50 o 
  20   8   6       55.06       46.96     34.59 o 
 -13   9   6       54.27       74.61     28.34 o 
 -11   9   6       13.15      -32.28     32.28 o 
  -9   9   6      169.53      216.42     34.24 o 
  -7   9   6      184.49      203.33    112.99 o 
  -5   9   6      271.41      194.32     33.61 o 
  -3   9   6      113.10      103.30     28.34 o 
  -1   9   6       39.52       45.73     26.63 o 
   1   9   6       16.20      -18.83     29.59 o 
   3   9   6       17.03       45.73     26.63 o 
   5   9   6      175.87      231.00     34.32 o 
   7   9   6      169.25      227.31     49.14 o 
   9   9   6      105.58       72.67     52.62 o 
 -47   1   7       51.62       34.55     20.54 o 
 -45   1   7       63.08      109.03     17.69 o 
 -43   1   7       67.16       77.87     14.60 o 
 -41   1   7      186.73      224.75     16.74 o 
 -39   1   7        0.50        3.19      9.70 o 
 -37   1   7      301.27      265.17     19.65 o 
 -35   1   7      342.70      320.09     16.74 o 
 -33   1   7      608.11      599.63     19.77 o 
 -31   1   7      197.33      250.72     13.80 o 
 -29   1   7      551.92      583.30     18.22 o 
 -27   1   7        6.75       -0.90      6.59 o 
 -25   1   7       28.01       28.77      6.84 o 
 -23   1   7       91.83      100.53      8.79 o 
 -21   1   7        1.48       33.10      9.34 o 
 -19   1   7     6397.10     6279.75     53.36 o 
 -17   1   7    10571.69    10319.19     76.66 o 
 -15   1   7     6616.88     7278.51     53.41 o 
 -13   1   7     3205.67     2933.14     27.48 o 
 -11   1   7    17503.05    17886.57    160.98 o 
  -9   1   7     1460.60     1633.98     19.38 o 
  -7   1   7    12860.17    13003.50     87.62 o 
  -5   1   7    18894.37    18920.09    113.75 o 
  -3   1   7    44320.33    46672.55    283.00 o 
  -1   1   7    25963.82    27439.94    160.83 o 
   1   1   7    12783.08    12578.48     84.74 o 
   3   1   7     4930.81     4481.19     44.69 o 
   5   1   7    10184.06    11442.40     95.64 o 
   7   1   7    18469.08    20308.39    159.21 o 
   9   1   7     3496.28     2926.89     35.68 o 
  11   1   7     8893.47     9006.31     89.80 o 
  13   1   7    10386.56     9891.89     87.79 o 
  15   1   7     2720.33     2546.41     39.97 o 
  17   1   7     3184.70     3003.45     42.92 o 
  19   1   7      589.67      569.97     21.49 o 
  21   1   7     1030.33     1025.64     27.29 o 
  23   1   7      621.26      570.09     22.27 o 
  25   1   7     1126.76     1087.70     30.50 o 
  27   1   7     3088.95     3059.84     90.41 o 
  29   1   7     3340.82     3265.75     69.62 o 
  31   1   7     1247.70     1320.59     44.22 o 
  33   1   7      794.63      822.83     54.45 o 
  35   1   7       40.79       49.45     15.32 o 
  37   1   7       82.39       39.78     16.33 o 
  39   1   7     1025.73     1124.58     40.84 o 
  41   1   7      369.27      416.07     36.15 o 
 -46   2   7      129.21      229.51     72.63 o 
 -44   2   7        0.26      -16.39     16.39 o 
 -42   2   7        3.58        3.59     10.98 o 
 -40   2   7        1.63       -9.44      9.44 o 
 -38   2   7        1.54        7.60      8.35 o 
 -36   2   7       10.72       -1.33     10.82 o 
 -34   2   7      485.22      501.50     19.35 o 
 -32   2   7       33.29       34.32      9.06 o 
 -30   2   7      201.78      216.30     13.48 o 
 -28   2   7      241.55      208.13     12.31 o 
 -26   2   7       15.33       12.55      6.30 o 
 -24   2   7      231.81      203.67     10.40 o 
 -22   2   7      734.10      720.81     16.27 o 
 -20   2   7     1242.46     1405.56     20.34 o 
 -18   2   7      748.82      647.09     13.52 o 
 -16   2   7      478.33      470.51     11.81 o 
 -14   2   7    14930.78    15673.23    107.95 o 
 -12   2   7       36.78       50.48      5.24 o 
 -10   2   7      539.13      626.52     12.44 o 
  -8   2   7      153.37      140.39      9.81 o 
  -6   2   7     1613.05     1526.04     18.35 o 
  -4   2   7      583.62      534.51     10.34 o 
  -2   2   7     1261.62     1300.97     16.29 o 
   0   2   7     8065.61     9132.76     64.69 o 
   2   2   7    17236.52    18911.36    152.39 o 
   4   2   7     5733.46     6224.17     54.41 o 
   6   2   7     2030.06     2085.07     25.67 o 
   8   2   7     5529.94     5535.85     57.75 o 
  10   2   7     1035.92     1163.23     19.63 o 
  12   2   7     3590.58     3263.98     36.46 o 
  14   2   7     1594.69     1428.43     23.37 o 
  16   2   7       27.77        7.53      7.22 o 
  18   2   7     1128.87     1027.67     25.42 o 
  20   2   7        1.23        1.79      7.95 o 
  22   2   7       68.55      117.64     12.84 o 
  24   2   7     1720.53     1634.20     39.33 o 
  26   2   7       13.87       19.13     12.43 o 
  28   2   7      874.90      940.27     32.11 o 
  30   2   7      170.92      167.36     18.54 o 
  32   2   7      356.17      357.51     23.99 o 
  34   2   7       18.60        9.82     14.00 o 
  36   2   7       40.76       10.80     15.03 o 
  38   2   7       20.13        6.21     15.80 o 
  40   2   7       93.15       77.38     24.46 o 
 -45   3   7       81.42      156.03     37.66 o 
 -43   3   7        0.33       -8.07     19.02 o 
 -41   3   7        1.68        5.47     18.28 o 
 -39   3   7        5.76       -9.02      9.93 o 
 -37   3   7      338.08      344.53     18.57 o 
 -35   3   7      268.12      244.61     15.38 o 
 -33   3   7      171.40      176.37     14.15 o 
 -31   3   7      124.51      146.25     12.31 o 
 -29   3   7      273.71      281.35     12.50 o 
 -27   3   7      123.95      125.75     11.37 o 
 -25   3   7       66.76       54.16      7.26 o 
 -23   3   7      163.32      134.20      8.91 o 
 -21   3   7      265.28      228.17      9.70 o 
 -19   3   7     1120.68     1075.68     18.49 o 
 -17   3   7     4271.89     4285.10     42.49 o 
 -15   3   7     5002.42     4692.50     44.35 o 
 -13   3   7     2728.92     2736.58     32.67 o 
 -11   3   7      288.50      350.77     11.24 o 
  -9   3   7     7525.32     7701.85     56.13 o 
  -7   3   7     6194.53     6433.34     48.02 o 
  -5   3   7     1847.82     1644.43     20.22 o 
  -3   3   7      547.82      448.36     10.20 o 
  -1   3   7     6241.61     5971.31     51.88 o 
   1   3   7     2977.81     2909.26     30.33 o 
   3   3   7      271.01      401.95     12.48 o 
   5   3   7       58.55       88.29     15.53 o 
   7   3   7      968.75      882.28     23.45 o 
   9   3   7     1654.67     1491.56     33.39 o 
  11   3   7     3726.10     3497.42     46.55 o 
  13   3   7    11099.93    10544.10    102.24 o 
  15   3   7     1325.68     1248.58     27.84 o 
  17   3   7      265.94      245.08     17.51 o 
  19   3   7     1034.14      985.68     25.42 o 
  21   3   7      213.81      218.22     15.27 o 
  23   3   7     3171.50     2918.12     47.98 o 
  25   3   7     1708.20     1652.63     35.90 o 
  27   3   7     1108.49     1147.57     32.06 o 
  29   3   7      290.33      316.76     24.85 o 
  31   3   7      166.62      208.93     24.85 o 
  33   3   7       18.48       14.86     15.32 o 
  35   3   7       52.63       37.26     16.70 o 
  37   3   7       13.48       19.10     19.52 o 
  39   3   7       36.47       16.14     26.63 o 
 -40   4   7      409.37      357.97     38.04 o 
 -38   4   7        4.38       11.84     14.42 o 
 -36   4   7       31.69       32.59     11.27 o 
 -34   4   7       16.58       18.45     12.83 o 
 -32   4   7      429.85      465.50     18.56 o 
 -30   4   7     1376.81     1386.38     28.41 o 
 -28   4   7     1177.67     1105.65     24.51 o 
 -26   4   7      150.92      165.90     11.84 o 
 -24   4   7      521.26      482.65     15.33 o 
 -22   4   7      664.61      636.75     17.21 o 
 -20   4   7      297.76      275.44     18.14 o 
 -18   4   7     1219.15     1238.23     22.13 o 
 -16   4   7     2143.25     2101.79     28.76 o 
 -14   4   7     1001.78      933.85     18.01 o 
 -12   4   7     2716.49     2697.53     31.95 o 
 -10   4   7       64.68       46.68      7.46 o 
  -8   4   7      196.21      211.72      9.13 o 
  -6   4   7     2288.69     2211.10     29.02 o 
  -4   4   7     4107.72     4190.29     62.85 o 
  -2   4   7    11948.55    11787.35    113.43 o 
   0   4   7     7545.68     7091.58     81.88 o 
   2   4   7     5073.83     4835.31     63.00 o 
   4   4   7      464.62      419.81     18.03 o 
   6   4   7       71.12       86.42     10.76 o 
   8   4   7     2720.66     2594.30     45.61 o 
  10   4   7    11268.46    10900.75    117.54 o 
  12   4   7    13538.65    12868.71    177.06 o 
  14   4   7      180.67      175.11     14.61 o 
  16   4   7     2617.32     2239.24     44.33 o 
  18   4   7       51.04       58.55     12.59 o 
  20   4   7      135.37      112.52     15.32 o 
  22   4   7      227.89      250.00     19.41 o 
  24   4   7      811.11      783.66     26.21 o 
  26   4   7      401.13      329.84     20.11 o 
  28   4   7      988.55      943.01     30.15 o 
  30   4   7      388.64      390.85     22.53 o 
  32   4   7      234.16      283.52     24.85 o 
  34   4   7       52.29       37.66     20.54 o 
  36   4   7       24.52       33.11     24.51 o 
 -39   5   7        7.63      -10.76     26.90 o 
 -37   5   7        0.77      -12.65     14.91 o 
 -35   5   7       23.55       -2.82     11.73 o 
 -33   5   7        0.25       -9.70      9.70 o 
 -31   5   7       23.62       33.17      9.99 o 
 -29   5   7        0.17        6.83      8.10 o 
 -27   5   7      138.08      145.39     14.14 o 
 -25   5   7       45.03       34.54      9.13 o 
 -23   5   7     1529.74     1463.37     30.92 o 
 -21   5   7      867.71      916.29     23.36 o 
 -19   5   7       26.79       15.96      9.06 o 
 -17   5   7     1357.66     1299.02     26.50 o 
 -15   5   7      398.71      387.91     15.83 o 
 -13   5   7       69.25       75.45     10.87 o 
 -11   5   7       99.96       83.81     12.59 o 
  -9   5   7     3286.89     3441.97     52.78 o 
  -7   5   7      463.53      414.42     17.03 o 
  -5   5   7     2056.58     1996.83     34.39 o 
  -3   5   7      512.26      467.47     18.36 o 
  -1   5   7     3334.71     3286.20     52.20 o 
   1   5   7      131.61      124.63     14.00 o 
   3   5   7      112.27       76.80     11.28 o 
   5   5   7        1.14       -5.02      8.55 o 
   7   5   7      219.93      253.37     19.41 o 
   9   5   7      147.60      137.82     16.31 o 
  11   5   7     2398.18     2269.56     45.61 o 
  13   5   7       61.00       62.02     12.59 o 
  15   5   7        8.63       -5.79      9.85 o 
  17   5   7      137.05       86.71     14.61 o 
  19   5   7       89.84       62.02     14.02 o 
  21   5   7        9.62       13.45     10.76 o 
  23   5   7       16.76       16.46     12.59 o 
  25   5   7       36.55       36.73     14.00 o 
  27   5   7      106.22      111.20     17.78 o 
  29   5   7      175.49      178.28     21.52 o 
  31   5   7        0.16       -7.17     18.64 o 
  33   5   7       80.71      109.75     23.67 o 
 -36   6   7       14.60       23.06     25.83 o 
 -34   6   7      261.46      252.91     22.06 o 
 -32   6   7      203.37      220.08     26.47 o 
 -30   6   7       39.07       19.25     13.84 o 
 -28   6   7       41.21       10.91     11.27 o 
 -26   6   7        5.05       15.81     13.59 o 
 -24   6   7       33.03       31.81     14.00 o 
 -22   6   7      351.81      378.91     42.39 o 
 -20   6   7     1392.76     1404.67     45.75 o 
 -18   6   7      795.58      865.21     36.53 o 
 -16   6   7      492.98      533.73     29.92 o 
 -14   6   7        0.44      -13.32     13.32 o 
 -12   6   7       16.47       -8.07     13.25 o 
 -10   6   7      114.58      151.65     18.79 o 
  -8   6   7       10.16       15.37     16.30 o 
  -6   6   7     1112.37     1205.10     39.26 o 
  -4   6   7     2077.37     2029.67     43.86 o 
  -2   6   7       88.79      106.38     20.97 o 
   0   6   7     4384.44     4264.67     98.63 o 
   2   6   7     1501.76     1507.00     38.13 o 
   4   6   7       41.58       57.51     11.88 o 
   6   6   7      638.20      684.55     26.90 o 
   8   6   7      185.94      146.68     16.70 o 
  10   6   7      961.23      982.37     32.90 o 
  12   6   7     1259.36     1285.39     36.93 o 
  14   6   7     2042.78     1922.62     46.24 o 
  16   6   7     1240.09     1229.21     37.52 o 
  18   6   7      498.87      533.86     27.51 o 
  20   6   7       19.65       22.01     14.61 o 
  22   6   7      206.48      230.57     21.27 o 
  24   6   7      239.89      245.39     22.11 o 
  26   6   7      825.80      873.00     38.45 o 
  28   6   7      494.37      560.16     37.28 o 
  30   6   7      281.91      288.12     31.06 o 
 -31   7   7       73.09       73.44     78.01 o 
 -29   7   7      219.84      308.15     34.59 o 
 -27   7   7       49.53       38.90     24.51 o 
 -25   7   7        6.41       -4.71     22.67 o 
 -23   7   7        3.55        3.48     16.39 o 
 -21   7   7       39.26       23.88     17.41 o 
 -19   7   7      148.76      169.90     22.65 o 
 -17   7   7       63.29       48.12     24.17 o 
 -15   7   7       46.30       66.92     17.41 o 
 -13   7   7      200.86      230.51     37.84 o 
 -11   7   7      297.69      310.32     46.51 o 
  -9   7   7      187.20      170.07     25.86 o 
  -7   7   7       32.34       18.83     19.02 o 
  -5   7   7      131.34      189.28     40.35 o 
  -3   7   7       92.83      102.49     24.21 o 
  -1   7   7       29.29      111.19     34.97 o 
   1   7   7      121.45       84.38     17.41 o 
   3   7   7      299.22      283.57     47.82 o 
   5   7   7      161.64      128.99     17.33 o 
   7   7   7        5.20       15.92     14.82 o 
   9   7   7        5.03        6.73     13.45 o 
  11   7   7        5.81        2.64     13.04 o 
  13   7   7       50.09       52.72     22.83 o 
  15   7   7      447.58      540.88     48.15 o 
  17   7   7      217.76      230.34     23.45 o 
  19   7   7        0.67        0.77     15.32 o 
  21   7   7       33.08       18.19     15.32 o 
  23   7   7       16.51        8.97     18.64 o 
  25   7   7        5.74       -4.30     19.52 o 
 -24   8   7       13.01       32.28     34.97 o 
 -22   8   7       30.16       10.76     26.63 o 
 -20   8   7       58.49       87.26     22.65 o 
 -18   8   7       87.42      106.58     30.68 o 
 -16   8   7       15.49       23.31     18.64 o 
 -14   8   7       21.47       19.73     18.64 o 
 -12   8   7       61.52       72.43     37.66 o 
 -10   8   7       74.18       34.97     22.83 o 
  -8   8   7       78.21       48.42     22.83 o 
  -6   8   7      746.74      908.82    134.51 o 
  -4   8   7      215.04      310.87     88.78 o 
  -2   8   7      668.98      680.03     47.44 o 
   0   8   7      305.91      271.42     32.17 o 
   2   8   7        6.65      -14.54     16.86 o 
   4   8   7        0.06      -21.20     21.20 o 
   6   8   7       18.49       25.62     59.30 o 
   8   8   7      105.59      188.63     32.28 o 
  10   8   7      355.67      275.76     73.87 o 
  12   8   7      794.57      923.94     66.86 o 
  14   8   7      175.49      132.16     24.85 o 
  16   8   7       36.96       54.52     29.59 o 
  18   8   7       10.05      -18.12     18.12 o 
 -13   9   7      165.01      199.07     48.42 o 
 -11   9   7        8.37       37.66     34.97 o 
  -7   9   7       10.72       13.45     22.83 o 
  -5   9   7       54.70        2.90     32.28 o 
  -3   9   7      189.19      204.31     34.24 o 
  -1   9   7      223.06      273.86     38.04 o 
   1   9   7      227.50      226.82     72.63 o 
   3   9   7       62.65        0.00     22.83 o 
   5   9   7       22.47       35.68     34.71 o 
   7   9   7        7.64       26.90     34.97 o 
 -46   0   8      225.22      207.49     32.17 o 
 -44   0   8       89.83       89.67     21.74 o 
 -42   0   8      257.00      266.67     37.49 o 
 -40   0   8      351.18      392.28     28.89 o 
 -38   0   8      912.55      817.33     49.35 o 
 -36   0   8     1212.60     1241.58     42.38 o 
 -34   0   8      929.31      815.18     33.03 o 
 -32   0   8     1005.32      953.62     34.17 o 
 -30   0   8      302.71      213.56     31.31 o 
 -28   0   8       67.25       61.22     12.43 o 
 -26   0   8      920.71      814.33     38.87 o 
 -24   0   8      262.53      254.68     17.41 o 
 -22   0   8     1780.64     1741.10     39.26 o 
 -20   0   8      783.86      790.52     24.85 o 
 -18   0   8     1041.37     1181.09     31.09 o 
 -16   0   8     5354.07     5628.39     73.47 o 
 -14   0   8     6294.68     6348.73     79.69 o 
 -12   0   8     2614.06     2930.82     39.63 o 
 -10   0   8     7960.19     7920.67     68.68 o 
  -8   0   8     1203.32     1191.68     22.87 o 
  -6   0   8      403.82      405.93     10.40 o 
  -4   0   8     3208.60     3186.20     37.52 o 
  -2   0   8     5052.76     5058.74     52.41 o 
   0   0   8     4220.95     4472.79     48.06 o 
   2   0   8     8877.00     9471.93    127.07 o 
   4   0   8      254.83      262.31     18.83 o 
   6   0   8     1451.16     1701.87     39.81 o 
   8   0   8     3057.64     3324.84     62.00 o 
  10   0   8      492.77      548.48     24.51 o 
  12   0   8     1624.41     1555.11     91.47 o 
  14   0   8        5.83        8.61      8.95 o 
  16   0   8     2229.01     2200.70     54.28 o 
  18   0   8       93.46       72.25     16.14 o 
  20   0   8        4.59        5.38     11.41 o 
  22   0   8     1366.33     1296.28     45.18 o 
  24   0   8      620.69      641.69     34.97 o 
  26   0   8      374.05      416.33     29.73 o 
  28   0   8      105.03       89.74     17.91 o 
  30   0   8       39.40        9.57     16.81 o 
  32   0   8      245.41      220.59     43.04 o 
  34   0   8      115.64      112.99     37.66 o 
  36   0   8      132.25      145.27     43.04 o 
  38   0   8       44.96       80.71     37.66 o 
  40   0   8       45.95        5.38     37.66 o 
 -47   1   8       60.84       66.41     21.30 o 
 -45   1   8       29.83       36.71     14.84 o 
 -43   1   8       15.92       20.18     12.84 o 
 -41   1   8       97.77      110.72     13.80 o 
 -39   1   8       77.82       87.57     12.72 o 
 -37   1   8       18.14       33.79     10.50 o 
 -35   1   8      438.99      440.36     22.46 o 
 -33   1   8      288.78      261.08     15.64 o 
 -31   1   8      179.27      195.25     13.18 o 
 -29   1   8      486.06      466.63     17.14 o 
 -27   1   8      771.89      713.68     19.77 o 
 -25   1   8      648.62      652.04     17.89 o 
 -23   1   8        0.78        3.31      5.99 o 
 -21   1   8      312.00      291.68     14.21 o 
 -19   1   8      479.45      466.13     12.28 o 
 -17   1   8     7096.93     7359.80     55.57 o 
 -15   1   8    24196.68    24329.43    147.80 o 
 -13   1   8     1580.08     1562.29     24.66 o 
 -11   1   8     2436.41     2402.02     24.21 o 
  -9   1   8      205.50      238.58      8.56 o 
  -7   1   8       16.83       12.78      3.88 o 
  -5   1   8       82.93       93.04      5.31 o 
  -3   1   8     1511.41     1589.86     16.42 o 
  -1   1   8      541.63      527.30      9.32 o 
   1   1   8      510.12      514.14     12.38 o 
   3   1   8      890.29     1044.30     19.07 o 
   5   1   8      771.99      790.24     17.03 o 
   7   1   8      405.63      450.55     13.31 o 
   9   1   8        0.75       -6.46      7.10 o 
  11   1   8     2606.65     2867.39     34.01 o 
  13   1   8     1419.44     1384.70     24.41 o 
  15   1   8      318.14      299.44     13.80 o 
  17   1   8     1795.28     1646.04     33.75 o 
  19   1   8      215.12      193.10     19.41 o 
  21   1   8     2069.53     2054.75     40.17 o 
  23   1   8       45.44       63.94     11.88 o 
  25   1   8      827.73      685.83     30.75 o 
  27   1   8       19.25       19.04     14.25 o 
  29   1   8       32.83       23.18     14.25 o 
  31   1   8       24.89       30.74     15.66 o 
  33   1   8       59.97       41.63     15.03 o 
  35   1   8       93.95       98.29     18.03 o 
  37   1   8       60.71       66.72     18.03 o 
  39   1   8        8.84       19.08     20.17 o 
 -46   2   8        5.18      -16.14     29.59 o 
 -44   2   8       25.14       14.60     20.19 o 
 -42   2   8        2.30       -1.66     10.91 o 
 -40   2   8      361.06      343.26     18.95 o 
 -38   2   8       13.13       10.76      9.70 o 
 -36   2   8      158.25      187.48     14.53 o 
 -34   2   8      361.81      382.07     17.89 o 
 -32   2   8      158.08      149.31     12.31 o 
 -30   2   8       58.28       74.97      9.70 o 
 -28   2   8        0.00        0.90      6.59 o 
 -26   2   8      226.14      218.13     12.31 o 
 -24   2   8       44.45       18.40      5.87 o 
 -22   2   8      164.44      172.57      9.19 o 
 -20   2   8     1570.76     1647.82     22.77 o 
 -18   2   8     2360.85     2462.16     32.79 o 
 -16   2   8      210.36      183.78      8.40 o 
 -14   2   8    19740.18    20382.96    136.65 o 
 -12   2   8      550.47      528.19     13.55 o 
 -10   2   8        4.81       15.90      4.35 o 
  -8   2   8      533.84      590.76     13.63 o 
  -6   2   8     1694.46     1801.28     18.30 o 
  -4   2   8     5720.67     6004.08     47.32 o 
  -2   2   8     4485.44     4697.48     39.15 o 
   0   2   8     3606.34     4012.02     34.46 o 
   2   2   8      592.15      617.87     12.52 o 
   4   2   8      590.64      568.96     12.98 o 
   6   2   8      151.03      123.75      8.42 o 
   8   2   8      681.46      617.25     14.78 o 
  10   2   8      155.07      203.55      9.32 o 
  12   2   8     2734.69     2536.31     32.29 o 
  14   2   8      568.52      570.23     18.17 o 
  16   2   8       37.13       61.61      8.95 o 
  18   2   8      104.35      102.17     11.41 o 
  20   2   8     5732.22     5430.52     66.00 o 
  22   2   8        0.78        9.42     10.76 o 
  24   2   8      266.76      202.47     17.33 o 
  26   2   8        0.05        0.57     11.28 o 
  28   2   8       58.04       74.57     15.32 o 
  30   2   8       10.72       18.83     11.88 o 
  32   2   8       36.42       26.90     15.32 o 
  34   2   8       66.18       94.48     18.03 o 
  36   2   8       24.36       22.12     16.70 o 
  38   2   8       26.96       28.30     21.30 o 
 -43   3   8        8.89       24.88     22.35 o 
 -41   3   8        2.78      -13.04     13.04 o 
 -39   3   8      102.24       96.84     14.15 o 
 -37   3   8        3.87        6.21     10.08 o 
 -35   3   8      407.12      457.86     19.77 o 
 -33   3   8       51.64       38.62     14.18 o 
 -31   3   8       11.08       -9.54      9.54 o 
 -29   3   8      173.59      175.24     11.84 o 
 -27   3   8        0.68        3.23      6.05 o 
 -25   3   8      196.44      264.41     16.09 o 
 -23   3   8      824.63      817.31     17.33 o 
 -21   3   8       31.17       50.24      6.46 o 
 -19   3   8        2.03        4.75      5.31 o 
 -17   3   8      129.89      141.05      8.35 o 
 -15   3   8       19.04       25.23      5.77 o 
 -13   3   8      355.43      365.02     11.97 o 
 -11   3   8     2209.09     2176.19     26.63 o 
  -9   3   8       26.87       21.11      4.71 o 
  -7   3   8     2066.86     2230.95     23.49 o 
  -5   3   8      159.92      169.93      7.10 o 
  -3   3   8     2645.31     2644.10     27.37 o 
  -1   3   8      853.45      919.76     16.67 o 
   1   3   8       77.14       67.54      6.39 o 
   3   3   8     6221.57     6644.56     65.39 o 
   5   3   8        2.24       20.18      8.07 o 
   7   3   8      203.61      216.96     14.00 o 
   9   3   8       68.95       76.01      8.95 o 
  11   3   8      777.16      775.81     21.66 o 
  13   3   8     2284.24     2131.69     36.90 o 
  15   3   8        1.65       12.11      8.95 o 
  17   3   8      317.28      319.66     16.84 o 
  19   3   8      198.86      179.81     16.99 o 
  21   3   8      170.03      153.33     14.84 o 
  23   3   8       22.83       23.09      9.99 o 
  25   3   8      225.03      274.39     18.83 o 
  27   3   8      115.61      106.70     15.80 o 
  29   3   8      322.61      340.96     23.99 o 
  31   3   8       73.32       89.85     16.70 o 
  33   3   8        5.72       -2.11     14.00 o 
  35   3   8        0.02       -7.40     17.41 o 
  37   3   8        6.63      -19.52     19.52 o 
 -42   4   8       17.12      -21.52     26.90 o 
 -40   4   8        4.02       -0.57     36.91 o 
 -38   4   8       10.06       19.31     11.59 o 
 -36   4   8      203.94      220.72     16.46 o 
 -34   4   8      213.98      225.74     16.36 o 
 -32   4   8       66.55       73.66     12.31 o 
 -30   4   8       27.97       25.51      9.13 o 
 -28   4   8       77.03       67.17      9.99 o 
 -26   4   8      147.05      150.23     11.50 o 
 -24   4   8       25.96       28.44      8.13 o 
 -22   4   8       14.17        9.58      9.97 o 
 -20   4   8      535.53      506.46     15.60 o 
 -18   4   8      741.54      750.79     17.78 o 
 -16   4   8      405.40      403.71     13.55 o 
 -14   4   8      740.46      827.79     17.34 o 
 -12   4   8        9.31       20.75      6.10 o 
 -10   4   8     2045.81     2200.97     28.15 o 
  -8   4   8      158.69      148.84      8.95 o 
  -6   4   8     1922.94     1993.67     31.97 o 
  -4   4   8       47.70       56.72      7.95 o 
  -2   4   8      760.02      764.75     23.24 o 
   0   4   8     1165.59     1133.92     28.15 o 
   2   4   8      208.84      202.66     15.79 o 
   4   4   8       68.79       70.71     10.87 o 
   6   4   8        0.86        7.53      8.55 o 
   8   4   8     2091.29     2039.36     40.22 o 
  10   4   8      487.05      428.78     21.52 o 
  12   4   8      275.31      252.59     16.70 o 
  14   4   8      909.76      834.80     27.51 o 
  16   4   8     1083.56     1135.12     38.87 o 
  18   4   8       51.88       70.82     12.59 o 
  20   4   8       25.62       -3.37     14.95 o 
  22   4   8        4.74       -8.41      8.41 o 
  24   4   8       51.35       48.98     12.42 o 
  26   4   8       16.60       -2.82     11.41 o 
  28   4   8       14.78        6.46     12.03 o 
  30   4   8        7.40        5.38     15.32 o 
  32   4   8       39.49       44.66     19.52 o 
  34   4   8        1.66       -5.38     18.64 o 
  36   4   8       25.66       58.21     23.67 o 
 -39   5   8       18.59       64.56     37.66 o 
 -37   5   8       28.14       -6.73     24.41 o 
 -35   5   8       65.48      102.23     17.24 o 
 -33   5   8      189.32      183.93     19.50 o 
 -31   5   8        6.12        5.55      9.13 o 
 -29   5   8       69.41       63.89     11.19 o 
 -27   5   8        1.31        2.31      8.13 o 
 -25   5   8      245.73      217.17     13.69 o 
 -23   5   8     1046.18     1022.51     28.11 o 
 -21   5   8      800.83      784.43     22.17 o 
 -19   5   8       76.10      107.37     10.75 o 
 -17   5   8       86.98       92.12     10.08 o 
 -15   5   8      149.75      189.03     12.31 o 
 -13   5   8        7.73       11.17      9.85 o 
 -11   5   8     1113.77     1103.45     36.50 o 
  -9   5   8      452.42      436.78     21.27 o 
  -7   5   8      850.69      862.64     27.29 o 
  -5   5   8      767.42      702.00     21.34 o 
  -3   5   8     1069.03     1026.52     28.67 o 
  -1   5   8       47.79       74.83     12.59 o 
   1   5   8      219.98      206.92     15.32 o 
   3   5   8      113.49      112.05     13.04 o 
   5   5   8      266.61      232.61     16.70 o 
   7   5   8     1197.78     1096.93     31.54 o 
   9   5   8      261.77      250.13     18.83 o 
  11   5   8        2.88        4.04     10.76 o 
  13   5   8        4.46        4.81     11.28 o 
  15   5   8        6.70       24.21     11.88 o 
  17   5   8      310.10      279.15     20.74 o 
  19   5   8       54.95       25.00     12.59 o 
  21   5   8       24.13       41.41     14.00 o 
  23   5   8       63.79       70.11     15.32 o 
  25   5   8        0.67        7.28     12.59 o 
  27   5   8       28.14       18.45     15.32 o 
  29   5   8      292.46      354.38     33.14 o 
  31   5   8       10.48        7.26     19.52 o 
  33   5   8        0.21       10.76     26.63 o 
 -36   6   8        0.65       96.85     37.66 o 
 -34   6   8       17.96       42.13     32.73 o 
 -32   6   8      207.90      195.76     17.74 o 
 -30   6   8      112.62      105.80     22.17 o 
 -28   6   8        9.99        2.44     13.69 o 
 -26   6   8       89.68       88.49     14.44 o 
 -24   6   8       39.04       68.15     18.64 o 
 -22   6   8       59.61       65.54     17.41 o 
 -20   6   8       25.02       50.22     15.53 o 
 -18   6   8       78.87       71.21     16.39 o 
 -16   6   8       15.51       37.66     14.25 o 
 -14   6   8      183.11      188.52     21.74 o 
 -12   6   8      422.16      430.18     27.96 o 
 -10   6   8        7.39       -5.38     13.25 o 
  -8   6   8       36.34       44.84     15.53 o 
  -6   6   8      131.31      142.37     23.41 o 
  -4   6   8      153.13      128.73     17.85 o 
  -2   6   8     1108.32     1109.40     32.72 o 
   0   6   8      941.50     1019.72     31.95 o 
   2   6   8      858.38      780.14     31.07 o 
   4   6   8       10.49       25.11     15.53 o 
   6   6   8       37.16       48.11     12.59 o 
   8   6   8      139.50      150.10     17.33 o 
  10   6   8      390.26      452.09     23.99 o 
  12   6   8      343.72      396.21     24.21 o 
  14   6   8      226.53      217.44     20.04 o 
  16   6   8        3.61       10.76     13.45 o 
  18   6   8       79.94       57.74     15.80 o 
  20   6   8      100.24       79.43     17.86 o 
  22   6   8        0.45       -1.87     14.00 o 
  24   6   8        9.91       -9.78     14.61 o 
  26   6   8       85.20       85.38     22.65 o 
  28   6   8       39.30       59.18     21.74 o 
 -31   7   8       55.00       46.08     22.65 o 
 -29   7   8       49.35       80.71     22.65 o 
 -27   7   8        0.03       26.90     17.41 o 
 -25   7   8        0.04       17.93     18.64 o 
 -23   7   8      203.55      230.41     26.80 o 
 -21   7   8      274.52      243.54     44.05 o 
 -19   7   8        0.04       24.21     17.41 o 
 -17   7   8       64.67       78.91     18.64 o 
 -15   7   8        1.88       30.07     16.39 o 
 -13   7   8      101.57      108.14     19.52 o 
 -11   7   8      188.87      192.09     22.65 o 
  -9   7   8        0.40        0.00     19.02 o 
  -7   7   8      207.51      244.53     34.97 o 
  -5   7   8       54.91       88.78     22.83 o 
  -3   7   8       69.51       37.17     34.97 o 
  -1   7   8        2.13       37.66     32.28 o 
   1   7   8      188.89      182.44     20.54 o 
   3   7   8        9.44        6.01     17.68 o 
   5   7   8        9.43      -13.55     20.16 o 
   7   7   8       60.12       68.15     18.64 o 
   9   7   8       84.64       83.96     16.14 o 
  11   7   8       19.16       11.64     14.76 o 
  13   7   8      228.89      214.60     21.52 o 
  15   7   8       35.14      -10.99     14.00 o 
  17   7   8       49.03       38.86     16.70 o 
  19   7   8      185.47      159.19     27.96 o 
  21   7   8      297.44      303.80     31.06 o 
  23   7   8       40.88       51.46     22.65 o 
 -24   8   8       81.47      125.89     37.28 o 
 -22   8   8        0.02       -5.38     18.64 o 
 -20   8   8       13.31      -25.96     25.96 o 
 -18   8   8        6.62       11.39     18.93 o 
 -16   8   8        1.62       -1.79     18.64 o 
 -14   8   8      274.13      340.24     37.48 o 
 -12   8   8      654.28      758.47     99.54 o 
 -10   8   8      223.82      290.90     61.87 o 
  -8   8   8        0.70      -34.97     34.97 o 
  -6   8   8        9.06       22.50     20.67 o 
  -4   8   8       26.92       -8.61     43.04 o 
  -2   8   8      171.87      198.33     43.04 o 
   0   8   8      469.69      481.68     41.85 o 
   2   8   8      515.46      508.82     69.94 o 
   4   8   8      115.13      147.37     22.65 o 
   6   8   8        1.94       66.45     27.46 o 
   8   8   8       46.54        2.35     17.41 o 
  10   8   8      446.02      399.37     33.03 o 
  12   8   8      508.59      501.22     80.09 o 
  14   8   8       69.55       88.41     38.77 o 
  16   8   8        6.83       -7.26     19.52 o 
  -9   9   8       14.10       37.66     37.66 o 
  -7   9   8       18.03      -32.28     32.28 o 
  -5   9   8       39.16       15.69     51.11 o 
  -3   9   8      115.86      148.15     32.17 o 
  -1   9   8      172.63      197.69     53.80 o 
   1   9   8       60.50       12.00     24.51 o 
   3   9   8        2.82       17.38     24.51 o 
 -47   1   9       68.23       96.54     26.56 o 
 -45   1   9       25.53        8.16     17.86 o 
 -43   1   9      124.41      124.76     16.29 o 
 -41   1   9      277.05      297.26     18.57 o 
 -39   1   9      860.13      829.72     26.69 o 
 -37   1   9        0.98        6.05      9.99 o 
 -35   1   9       40.32       15.03      9.06 o 
 -33   1   9      244.52      281.00     14.93 o 
 -31   1   9        5.06       16.14      8.79 o 
 -29   1   9     1066.58     1023.74     24.16 o 
 -27   1   9     3620.39     3567.42     45.74 o 
 -25   1   9     4356.44     4262.31     49.75 o 
 -23   1   9      715.10      694.66     18.57 o 
 -21   1   9     1199.16     1214.48     22.63 o 
 -19   1   9     1739.98     1857.00     25.80 o 
 -17   1   9     1924.51     1960.90     23.65 o 
 -15   1   9    41872.77    42636.56    265.01 o 
 -13   1   9     4642.56     4433.06     37.76 o 
 -11   1   9    11441.98    10729.87     68.72 o 
  -9   1   9     1900.29     1732.18     20.15 o 
  -7   1   9     1771.71     1515.73     15.64 o 
  -5   1   9     6331.97     6140.46     45.56 o 
  -3   1   9    11246.91    12423.21     76.11 o 
  -1   1   9      591.90      701.38     11.33 o 
   1   1   9    13003.29    13471.00     86.88 o 
   3   1   9     6734.75     6804.88     58.46 o 
   5   1   9    25861.21    25254.93    178.55 o 
   7   1   9     6200.33     5869.56     54.33 o 
   9   1   9     5020.14     4546.91     46.04 o 
  11   1   9      219.46      262.70     11.03 o 
  13   1   9      259.81      255.55     11.93 o 
  15   1   9       17.73       22.37      7.56 o 
  17   1   9    16211.60    15577.94    165.17 o 
  19   1   9    14087.55    13399.47    135.88 o 
  21   1   9      930.97      962.04     27.76 o 
  23   1   9        3.30       22.29     13.25 o 
  25   1   9      846.32      829.01     34.81 o 
  27   1   9       21.73       41.39     14.25 o 
  29   1   9       91.82       85.82     16.31 o 
  31   1   9      745.86      763.27     31.16 o 
  33   1   9      478.08      459.97     27.92 o 
  35   1   9      352.86      370.05     26.70 o 
  37   1   9      235.99      245.18     29.92 o 
  39   1   9      261.74      340.47     35.12 o 
 -46   2   9        1.22       -7.17     18.64 o 
 -44   2   9      369.69      350.90     26.70 o 
 -42   2   9        0.38        5.15     11.32 o 
 -40   2   9       11.26        9.84     10.30 o 
 -38   2   9      142.15      185.41     15.38 o 
 -36   2   9      216.49      204.75     16.44 o 
 -34   2   9        1.64       -2.69      7.83 o 
 -32   2   9      213.97      184.49     13.48 o 
 -30   2   9      200.47      192.24     13.18 o 
 -28   2   9      135.04      108.01      9.78 o 
 -26   2   9     1035.28     1054.14     21.73 o 
 -24   2   9     1047.11      965.77     20.34 o 
 -22   2   9        8.53        0.63      5.31 o 
 -20   2   9      676.30      709.27     16.78 o 
 -18   2   9      183.95      198.74      9.19 o 
 -16   2   9      689.81      705.26     14.41 o 
 -14   2   9      727.26      748.70     14.59 o 
 -12   2   9     3735.95     3762.13     36.83 o 
 -10   2   9     6729.14     6907.73     55.69 o 
  -8   2   9     2645.88     2628.10     24.17 o 
  -6   2   9     2445.99     2327.62     22.43 o 
  -4   2   9       30.69       42.15      4.48 o 
  -2   2   9     2269.74     2416.68     25.51 o 
   0   2   9    15829.00    16094.71    107.58 o 
   2   2   9        7.30       23.77      4.07 o 
   4   2   9     1020.87      924.22     17.36 o 
   6   2   9     3404.69     3016.39     34.80 o 
   8   2   9      445.73      511.65     14.52 o 
  10   2   9     1384.14     1336.58     22.46 o 
  12   2   9     2745.06     2602.35     39.31 o 
  14   2   9     1595.96     1522.41     29.64 o 
  16   2   9       62.47       43.68     12.31 o 
  18   2   9      808.94      797.42     23.77 o 
  20   2   9     3138.76     3136.12     55.58 o 
  22   2   9      910.95      780.84     28.15 o 
  24   2   9     1577.89     1349.51     37.78 o 
  26   2   9       14.44       16.74     11.88 o 
  28   2   9       20.19       24.81     11.88 o 
  30   2   9       74.05       56.23     15.80 o 
  32   2   9      637.77      640.70     31.54 o 
  34   2   9      198.71      271.08     29.51 o 
  36   2   9      142.56      159.30     23.45 o 
  38   2   9        5.26       15.11     21.80 o 
 -45   3   9        2.39      -21.89     21.89 o 
 -43   3   9       14.75       13.15     20.28 o 
 -41   3   9       11.13       43.72     17.41 o 
 -39   3   9      292.05      321.96     18.72 o 
 -37   3   9       12.29       -0.49     11.89 o 
 -35   3   9      390.99      378.69     18.85 o 
 -33   3   9        2.81       16.14      8.50 o 
 -31   3   9      585.59      579.09     18.82 o 
 -29   3   9      806.18      783.42     20.86 o 
 -27   3   9     1646.79     1575.74     27.54 o 
 -25   3   9     1305.21     1317.38     23.26 o 
 -23   3   9      643.06      645.71     16.33 o 
 -21   3   9      516.52      533.59     14.59 o 
 -19   3   9        1.21        1.35      5.71 o 
 -17   3   9      893.58      814.63     17.56 o 
 -15   3   9      572.89      535.62     14.48 o 
 -13   3   9     3498.71     3504.10     36.83 o 
 -11   3   9     1286.36     1262.31     20.50 o 
  -9   3   9     5384.61     5479.92     47.93 o 
  -7   3   9     4413.38     4110.80     34.04 o 
  -5   3   9       12.16       16.14      4.66 o 
  -3   3   9      113.88       79.14      5.58 o 
  -1   3   9     3790.62     3666.39     37.62 o 
   1   3   9     3260.35     2951.37     38.20 o 
   3   3   9     6968.83     6760.73     71.39 o 
   5   3   9     8868.31     8667.40     95.93 o 
   7   3   9     5113.89     4871.32     63.78 o 
   9   3   9      581.64      498.33     18.09 o 
  11   3   9     1082.99      984.43     24.94 o 
  13   3   9     3681.26     3433.60     49.81 o 
  15   3   9     1566.29     1457.27     31.49 o 
  17   3   9      167.94      168.48     13.84 o 
  19   3   9     3827.38     3721.37     54.51 o 
  21   3   9       56.68       56.35     12.03 o 
  23   3   9      454.03      464.44     24.57 o 
  25   3   9       58.35       47.96     14.00 o 
  27   3   9        5.04       -5.98     11.88 o 
  29   3   9      175.50      172.14     19.41 o 
  31   3   9      162.25      138.09     19.84 o 
  33   3   9       92.35       93.03     19.41 o 
  35   3   9        7.81        5.38     19.52 o 
  37   3   9        1.22       11.70     22.65 o 
 -42   4   9        5.27      -24.21     24.21 o 
 -40   4   9       84.82      115.50     19.09 o 
 -38   4   9      584.65      580.08     24.06 o 
 -36   4   9      243.89      252.66     20.82 o 
 -34   4   9        1.77        3.15      9.06 o 
 -32   4   9       17.85        5.44     10.41 o 
 -30   4   9       12.99        3.90      9.06 o 
 -28   4   9     1246.52     1179.53     28.15 o 
 -26   4   9     2143.82     2059.23     33.30 o 
 -24   4   9     2426.08     2392.83     35.29 o 
 -22   4   9     1319.82     1260.65     23.07 o 
 -20   4   9       58.95       61.83      8.62 o 
 -18   4   9      674.01      677.62     17.56 o 
 -16   4   9     2512.08     2443.29     31.75 o 
 -14   4   9     1875.63     1754.20     26.63 o 
 -12   4   9     2836.33     2714.86     33.21 o 
 -10   4   9     8661.63     8379.03     87.88 o 
  -8   4   9       30.42       46.98      7.83 o 
  -6   4   9     3697.21     3658.69     42.06 o 
  -4   4   9      245.29      262.85     17.86 o 
  -2   4   9      983.13      929.94     26.15 o 
   0   4   9     4558.79     4383.99     61.08 o 
   2   4   9     7195.85     6703.88     81.88 o 
   4   4   9     3899.56     3569.99     55.01 o 
   6   4   9     7260.12     6804.61     84.58 o 
   8   4   9     1974.73     1806.15     38.94 o 
  10   4   9      131.84       81.03     11.88 o 
  12   4   9     1687.17     1427.62     38.83 o 
  14   4   9     1600.63     1380.88     39.07 o 
  16   4   9     2929.02     2767.38     52.41 o 
  18   4   9     2201.97     2062.53     44.90 o 
  20   4   9      785.21      749.21     36.50 o 
  22   4   9       18.53       22.84     13.04 o 
  24   4   9        9.04       16.63     10.87 o 
  26   4   9        7.48       17.13     13.04 o 
  28   4   9       27.61       46.26     15.80 o 
  30   4   9      287.80      306.28     25.45 o 
  32   4   9       55.87       47.89     22.15 o 
  34   4   9       35.01       41.17     22.65 o 
 -39   5   9        1.33      -32.28     32.28 o 
 -37   5   9       35.91       34.08     18.64 o 
 -35   5   9       24.72       11.07     11.27 o 
 -33   5   9      117.17      105.61     13.80 o 
 -31   5   9        1.88        3.93     10.08 o 
 -29   5   9        2.71        6.39      8.85 o 
 -27   5   9       45.16       52.27     10.17 o 
 -25   5   9       41.42       33.18      9.44 o 
 -23   5   9        4.96       14.03      9.37 o 
 -21   5   9       65.34       45.95     10.30 o 
 -19   5   9      308.24      268.88     14.53 o 
 -17   5   9      361.23      381.28     16.17 o 
 -15   5   9       31.29       36.37      9.93 o 
 -13   5   9      178.61      149.29     12.84 o 
 -11   5   9      298.10      324.61     18.54 o 
  -9   5   9      175.47      173.31     15.03 o 
  -7   5   9       88.40      104.75     16.39 o 
  -5   5   9       29.46       40.74     13.25 o 
  -3   5   9       32.62       37.66      9.85 o 
  -1   5   9      169.25      135.76     14.00 o 
   1   5   9      279.28      295.47     17.33 o 
   3   5   9        4.21       -4.55      9.85 o 
   5   5   9     1286.40     1148.71     32.72 o 
   7   5   9     3902.52     3740.53     61.79 o 
   9   5   9     1065.06      970.33     34.17 o 
  11   5   9        4.07       -7.93     11.28 o 
  13   5   9      635.07      558.53     24.81 o 
  15   5   9        3.52       -2.69     10.76 o 
  17   5   9      143.90      135.30     16.70 o 
  19   5   9      131.91      139.32     17.86 o 
  21   5   9      169.00      157.09     23.30 o 
  23   5   9      269.31      275.02     22.75 o 
  25   5   9       28.75       23.97     14.61 o 
  27   5   9       58.32       50.22     16.70 o 
  29   5   9        0.03       16.14     22.83 o 
  31   5   9        2.41      -10.76     22.83 o 
 -36   6   9       13.02       11.59     24.51 o 
 -34   6   9        0.51       14.16     31.24 o 
 -32   6   9       44.53       55.41     12.69 o 
 -30   6   9      233.44      238.51     17.43 o 
 -28   6   9      621.50      643.69     30.77 o 
 -26   6   9      865.84      926.80     31.72 o 
 -24   6   9        5.26       -4.68     14.55 o 
 -22   6   9        4.13      -17.75     17.75 o 
 -20   6   9       51.96       80.37     17.41 o 
 -18   6   9       37.29       30.49     16.91 o 
 -16   6   9      343.57      403.53     27.96 o 
 -14   6   9      953.46      959.76     37.02 o 
 -12   6   9     1345.32     1323.77     43.27 o 
 -10   6   9      672.90      669.84     32.00 o 
  -8   6   9      631.31      550.54     35.10 o 
  -6   6   9      861.44      867.16     34.81 o 
  -4   6   9      728.88      780.64     33.89 o 
  -2   6   9      212.28      238.53     35.93 o 
   0   6   9      695.25      725.75     28.15 o 
   2   6   9     1686.36     1656.21     41.63 o 
   4   6   9     5030.94     4765.27     73.80 o 
   6   6   9     3494.94     3323.20     60.30 o 
   8   6   9      517.41      580.65     34.05 o 
  10   6   9       63.22       77.86     21.74 o 
  12   6   9       26.21       33.02     14.61 o 
  14   6   9      877.60      913.96     34.24 o 
  16   6   9      525.91      525.23     28.15 o 
  18   6   9     1380.39     1391.78     42.92 o 
  20   6   9      773.55      735.59     50.48 o 
  22   6   9      175.80      193.01     22.11 o 
  24   6   9       12.27        3.70     17.41 o 
  26   6   9       90.96       84.47     25.74 o 
  28   6   9       10.38       -9.06     20.54 o 
 -31   7   9        3.08      -12.83     26.90 o 
 -29   7   9       23.59        1.36     27.58 o 
 -27   7   9       71.14       46.45     37.28 o 
 -25   7   9       60.04       -3.03     17.41 o 
 -23   7   9      148.26      189.94     24.98 o 
 -21   7   9        4.12        9.29     20.67 o 
 -19   7   9        1.68        6.85     20.67 o 
 -17   7   9       11.50       -2.90     15.80 o 
 -15   7   9       39.41       64.56     18.64 o 
 -13   7   9       11.67        2.69     19.02 o 
 -11   7   9       24.43       21.52     19.02 o 
  -9   7   9        6.85       -5.38     24.21 o 
  -7   7   9      221.18      222.69     30.44 o 
  -5   7   9       88.67       96.51     32.28 o 
  -3   7   9       34.24       43.53     24.21 o 
  -1   7   9       41.39      -29.59     29.59 o 
   1   7   9       42.43       48.42     17.41 o 
   3   7   9        0.29      -11.19     11.19 o 
   5   7   9        0.73        5.06     12.59 o 
   7   7   9      574.70      651.39     34.06 o 
   9   7   9      206.81      206.16     20.74 o 
  11   7   9       32.52       63.05     22.86 o 
  13   7   9        8.81       -2.11     17.08 o 
  15   7   9      135.32       87.43     18.83 o 
  17   7   9      107.76      133.34     20.74 o 
  19   7   9      142.18      151.28     25.77 o 
  21   7   9       17.11       21.52     21.74 o 
  23   7   9        4.30       21.52     21.74 o 
 -22   8   9      223.03      279.40     32.00 o 
 -20   8   9       39.09       21.24     20.54 o 
 -18   8   9      169.28      195.69     37.25 o 
 -16   8   9      363.69      467.79     43.63 o 
 -14   8   9       74.38       72.63     26.63 o 
 -12   8   9      179.73      251.46     40.35 o 
 -10   8   9      149.10      176.37     30.44 o 
  -8   8   9      190.94      199.22     30.44 o 
  -6   8   9      113.58       96.85     26.63 o 
  -4   8   9        7.93        5.38     19.02 o 
  -2   8   9        2.57       53.80     22.83 o 
   0   8   9      229.31      242.62     56.49 o 
   2   8   9      715.00      717.57     49.46 o 
   4   8   9      363.93      430.70     41.85 o 
   6   8   9      447.35      449.99     43.58 o 
   8   8   9       23.16       41.80     24.51 o 
  10   8   9       32.62       52.39     20.54 o 
  12   8   9       77.78       59.18     21.74 o 
  14   8   9        0.03       43.28     22.65 o 
 -46   0  10        2.09       57.53     24.51 o 
 -44   0  10       53.61       69.53     24.51 o 
 -42   0  10       92.46       54.61     19.52 o 
 -40   0  10       26.87       34.18     16.39 o 
 -38   0  10       72.26       59.18     16.39 o 
 -36   0  10      418.93      364.55     26.32 o 
 -34   0  10       25.31       33.52     14.25 o 
 -32   0  10      117.74      137.09     17.41 o 
 -30   0  10        0.06       19.73     12.43 o 
 -28   0  10      575.47      528.94     26.24 o 
 -26   0  10       73.42       96.26     16.35 o 
 -24   0  10      459.91      441.76     21.74 o 
 -22   0  10        1.36       -6.05      7.77 o 
 -20   0  10        1.62       -6.21      6.21 o 
 -18   0  10     2269.06     2406.13     39.63 o 
 -16   0  10      753.46      917.93     23.45 o 
 -14   0  10     1152.39     1111.32     24.21 o 
 -12   0  10       64.76       61.30      8.28 o 
 -10   0  10     5778.61     6139.99     59.04 o 
  -8   0  10      109.92      130.32     11.42 o 
  -6   0  10      127.98      188.60      7.46 o 
  -4   0  10      112.12      100.77      6.59 o 
  -2   0  10       13.46       10.76      3.80 o 
   0   0  10     1146.39     1319.71     21.09 o 
   2   0  10     2013.39     2143.41     35.58 o 
   4   0  10    13210.64    14187.20    187.60 o 
   6   0  10     1887.20     2211.34     49.02 o 
   8   0  10      232.13      269.99     19.02 o 
  10   0  10        5.62       10.76     11.41 o 
  12   0  10     1962.52     1966.86     50.42 o 
  14   0  10    15240.29    14767.23    203.76 o 
  16   0  10      676.08      751.16     33.61 o 
  18   0  10      851.22      780.40     37.48 o 
  20   0  10       14.92       32.28     15.22 o 
  22   0  10      147.88      149.84     20.67 o 
  24   0  10     1383.13     1242.18     96.85 o 
  26   0  10      736.84      708.37     37.48 o 
  28   0  10      494.49      527.73     34.81 o 
  30   0  10      208.61      204.45     43.04 o 
  32   0  10      353.38      392.76     53.80 o 
  34   0  10       47.78       91.47     37.66 o 
  36   0  10       42.56        5.38     32.28 o 
  38   0  10       13.22       37.66     37.66 o 
 -47   1  10       58.39       -4.40     48.42 o 
 -45   1  10       39.11       23.09     18.96 o 
 -43   1  10       16.23       11.90     11.93 o 
 -41   1  10       58.49       35.54     11.93 o 
 -39   1  10      448.00      423.50     21.02 o 
 -37   1  10       14.65        8.37      9.70 o 
 -35   1  10       11.22       20.22      9.06 o 
 -33   1  10        2.09       15.57      8.27 o 
 -31   1  10        3.55        1.22      7.13 o 
 -29   1  10      195.03      193.10     13.63 o 
 -27   1  10        4.73       -0.47      6.84 o 
 -25   1  10        5.87        5.38      6.59 o 
 -23   1  10      127.25      129.21      8.85 o 
 -21   1  10     1203.47     1248.17     22.04 o 
 -19   1  10      570.93      635.64     15.92 o 
 -17   1  10      119.05       92.05      7.36 o 
 -15   1  10      998.89     1066.25     17.46 o 
 -13   1  10      279.26      234.05      8.23 o 
 -11   1  10     1790.83     1866.54     20.67 o 
  -9   1  10     3800.44     4058.81     30.73 o 
  -7   1  10      388.79      391.88      8.66 o 
  -5   1  10     2002.17     2072.30     20.82 o 
  -3   1  10      490.10      560.07     10.82 o 
  -1   1  10      209.75      246.84     10.49 o 
   1   1  10     5569.69     5825.86     44.70 o 
   3   1  10       71.42       62.23      4.49 o 
   5   1  10       11.32       26.90      5.99 o 
   7   1  10       52.26       46.88      6.84 o 
   9   1  10      645.86      726.11     17.30 o 
  11   1  10       77.02       88.36      8.27 o 
  13   1  10      176.24      159.76     11.41 o 
  15   1  10     4777.35     4839.48     58.77 o 
  17   1  10      232.34      247.72     15.74 o 
  19   1  10     1409.37     1240.49     29.01 o 
  21   1  10      145.52       95.75     22.06 o 
  23   1  10      269.60      226.12     18.60 o 
  25   1  10      120.34      136.63     15.80 o 
  27   1  10      283.14      293.29     22.50 o 
  29   1  10       92.10       89.33     17.33 o 
  31   1  10        7.72        5.38     14.00 o 
  33   1  10       15.46       32.17     15.80 o 
  35   1  10      116.76      103.76     19.41 o 
  37   1  10        7.63       26.90     21.74 o 
 -46   2  10        0.36       40.35     22.83 o 
 -44   2  10       79.05       69.25     16.27 o 
 -42   2  10      292.05      270.56     19.67 o 
 -40   2  10       47.15       48.04     12.84 o 
 -38   2  10      148.12       93.31     12.99 o 
 -36   2  10      150.33      128.17     12.20 o 
 -34   2  10       11.80       22.19      8.10 o 
 -32   2  10       12.05        4.71      7.04 o 
 -30   2  10        6.96        1.79      7.04 o 
 -28   2  10        7.99        5.17      6.92 o 
 -26   2  10       11.98       21.05      7.36 o 
 -24   2  10     1019.49     1025.57     21.43 o 
 -22   2  10      511.37      482.98     14.74 o 
 -20   2  10       42.01       39.73      6.24 o 
 -18   2  10        0.72        7.08      4.71 o 
 -16   2  10      796.98      825.57     16.09 o 
 -14   2  10       65.39       56.87      6.05 o 
 -12   2  10        0.00        4.89      4.10 o 
 -10   2  10      190.07      166.04      7.42 o 
  -8   2  10       15.49       24.70      4.31 o 
  -6   2  10     1031.17     1093.98     15.12 o 
  -4   2  10      813.39      976.13     16.48 o 
  -2   2  10      563.21      498.04     11.91 o 
   0   2  10      164.42      171.06      8.22 o 
   2   2  10     5526.27     5672.65     49.01 o 
   4   2  10      201.93      245.37     10.50 o 
   6   2  10      507.90      571.94     15.52 o 
   8   2  10      116.01      120.19     10.03 o 
  10   2  10       37.20       36.77      7.95 o 
  12   2  10      364.53      350.66     16.27 o 
  14   2  10      829.45      776.07     22.35 o 
  16   2  10     1235.70     1074.07     30.85 o 
  18   2  10       10.48        7.03     10.24 o 
  20   2  10     2206.00     1897.50     48.92 o 
  22   2  10        1.02        7.66     10.87 o 
  24   2  10        1.12       19.26     11.28 o 
  26   2  10      224.65      221.33     19.09 o 
  28   2  10      229.99      211.50     20.67 o 
  30   2  10       92.98       80.71     16.70 o 
  32   2  10      114.36      150.69     20.74 o 
  34   2  10        0.13      -11.12     15.03 o 
  36   2  10       46.48       56.14     22.65 o 
 -43   3  10        0.20      -15.82     16.41 o 
 -41   3  10       69.65       86.56     18.03 o 
 -39   3  10       12.92       10.41     16.71 o 
 -37   3  10       24.04       -3.52     16.04 o 
 -35   3  10       12.86       27.12     10.50 o 
 -33   3  10      288.32      305.06     16.74 o 
 -31   3  10      349.56      368.96     15.92 o 
 -29   3  10        0.98       -1.17      7.36 o 
 -27   3  10      800.17      789.01     20.59 o 
 -25   3  10      751.31      778.40     19.92 o 
 -23   3  10       57.25       46.65      7.61 o 
 -21   3  10       25.68       29.09      6.69 o 
 -19   3  10       21.56       13.19      7.37 o 
 -17   3  10      485.66      476.74     13.98 o 
 -15   3  10      378.50      414.18     15.70 o 
 -13   3  10       73.76       59.25      7.04 o 
 -11   3  10      189.39      218.10     15.23 o 
  -9   3  10      631.93      614.55     13.82 o 
  -7   3  10      360.23      398.61     11.48 o 
  -5   3  10        4.22        7.26      4.48 o 
  -3   3  10       12.88       29.38      4.85 o 
  -1   3  10      225.17      235.96     11.73 o 
   1   3  10       75.02       85.41     11.23 o 
   3   3  10      227.54      208.72     13.45 o 
   5   3  10      321.88      274.40     16.14 o 
   7   3  10     1167.77     1132.16     28.15 o 
   9   3  10      816.15      895.15     24.06 o 
  11   3  10      422.32      382.54     17.69 o 
  13   3  10     1424.61     1426.03     31.06 o 
  15   3  10     1824.07     1867.51     36.34 o 
  17   3  10     1038.40     1002.29     30.82 o 
  19   3  10      503.41      478.83     20.59 o 
  21   3  10       52.92       72.95     16.31 o 
  23   3  10        7.91       11.66     11.88 o 
  25   3  10      163.51      179.55     23.10 o 
  27   3  10      142.25      134.68     18.03 o 
  29   3  10       49.20       61.42     16.33 o 
  31   3  10      126.20      156.95     21.27 o 
  33   3  10      236.45      248.31     30.63 o 
  35   3  10        6.85        2.27     20.54 o 
 -42   4  10       11.67       -2.97     20.86 o 
 -40   4  10       26.81        9.49     16.39 o 
 -38   4  10       38.00       20.02     18.27 o 
 -36   4  10      218.08      254.12     17.57 o 
 -34   4  10        8.78       -3.65      9.37 o 
 -32   4  10       10.98       31.26     13.55 o 
 -30   4  10      261.31      243.81     20.61 o 
 -28   4  10      495.72      515.15     19.77 o 
 -26   4  10       15.55       25.00      8.35 o 
 -24   4  10      132.24       99.01     10.64 o 
 -22   4  10       50.62       56.86      8.40 o 
 -20   4  10      120.82      143.90     13.41 o 
 -18   4  10       62.28       61.17      8.85 o 
 -16   4  10      106.35       98.46      9.00 o 
 -14   4  10      467.55      477.19     14.86 o 
 -12   4  10     1477.16     1441.44     27.64 o 
 -10   4  10      689.24      664.56     17.74 o 
  -8   4  10     2516.33     2448.96     37.21 o 
  -6   4  10      518.50      512.23     21.27 o 
  -4   4  10      812.29      821.91     25.19 o 
  -2   4  10      744.01      760.31     24.57 o 
   0   4  10       51.33       25.75      9.13 o 
   2   4  10      280.43      291.60     16.70 o 
   4   4  10      423.47      396.21     20.04 o 
   6   4  10     4170.37     4067.55     61.79 o 
   8   4  10        7.61        5.38      9.85 o 
  10   4  10     2297.09     1921.46     41.63 o 
  12   4  10       49.73       27.50     11.88 o 
  14   4  10      477.64      476.16     36.50 o 
  16   4  10       13.18       10.76     11.88 o 
  18   4  10      105.27      105.64     15.32 o 
  20   4  10      140.56      191.96     27.18 o 
  22   4  10      249.89      231.94     18.23 o 
  24   4  10        6.95      -11.71     12.59 o 
  26   4  10       78.95       68.43     29.51 o 
  28   4  10        1.35       19.50     17.41 o 
  30   4  10       11.36        1.88     19.52 o 
  32   4  10       99.45      134.48     26.80 o 
 -39   5  10        0.00        3.59     18.64 o 
 -37   5  10       40.08        4.78     28.91 o 
 -35   5  10        1.67       -0.92     11.27 o 
 -33   5  10        4.72        2.04     12.42 o 
 -31   5  10      160.90      188.09     17.25 o 
 -29   5  10       36.77       37.97     11.27 o 
 -27   5  10       13.35       14.03     15.24 o 
 -25   5  10      143.74      150.62     13.18 o 
 -23   5  10      120.11      135.87     12.81 o 
 -21   5  10      282.45      283.84     16.01 o 
 -19   5  10       92.11      109.10     11.32 o 
 -17   5  10        4.03       -0.59      8.65 o 
 -15   5  10     1844.50     1791.30     36.44 o 
 -13   5  10      576.66      548.85     21.91 o 
 -11   5  10       54.07       28.40     13.20 o 
  -9   5  10      846.65      842.31     38.75 o 
  -7   5  10     1011.53     1011.83     36.15 o 
  -5   5  10      388.27      370.68     23.67 o 
  -3   5  10        8.48       -7.17     12.43 o 
  -1   5  10       24.65       11.59     12.96 o 
   1   5  10      159.53      187.21     16.14 o 
   3   5  10       58.10       55.00     11.88 o 
   5   5  10        3.38       10.76     10.76 o 
   7   5  10     1483.53     1477.41     37.52 o 
   9   5  10      100.93       94.18     14.00 o 
  11   5  10        9.90       -3.21     10.24 o 
  13   5  10       15.91       29.12     12.59 o 
  15   5  10      680.19      585.66     26.90 o 
  17   5  10      262.01      230.66     18.83 o 
  19   5  10      558.66      611.73     29.41 o 
  21   5  10      132.07      154.34     18.64 o 
  23   5  10        0.10       16.87     14.61 o 
  25   5  10      224.35      295.12     24.81 o 
  27   5  10       73.69      176.89     30.44 o 
  29   5  10      258.89      216.29     86.09 o 
  31   5  10       14.54       10.76     37.66 o 
 -34   6  10       14.81       -2.31     37.32 o 
 -32   6  10        0.03       -0.60     13.31 o 
 -30   6  10       21.65       16.74     13.31 o 
 -28   6  10       57.28       14.22     12.84 o 
 -26   6  10       10.26       -2.15     12.03 o 
 -24   6  10        2.24        7.25     14.00 o 
 -22   6  10      126.90      186.26     24.88 o 
 -20   6  10      503.03      577.45     32.00 o 
 -18   6  10       96.10      103.76     29.59 o 
 -16   6  10        8.47        1.79     15.53 o 
 -14   6  10       11.85       28.70     15.53 o 
 -12   6  10      197.36      171.51     24.51 o 
 -10   6  10      655.04      691.25     33.03 o 
  -8   6  10     1176.55     1223.76     41.09 o 
  -6   6  10       41.08       67.96     18.55 o 
  -4   6  10      270.40      243.15     22.65 o 
  -2   6  10        0.16        7.04     14.25 o 
   0   6  10        1.71       -3.46     13.25 o 
   2   6  10        3.02       24.05     12.59 o 
   4   6  10      572.49      677.30     28.15 o 
   6   6  10       81.81       84.31     20.97 o 
   8   6  10        8.03        7.08     12.14 o 
  10   6  10      149.56      153.27     18.83 o 
  12   6  10      206.68      213.59     20.97 o 
  14   6  10        7.54        1.35     13.45 o 
  16   6  10      135.49      108.52     18.03 o 
  18   6  10      229.54      203.53     22.52 o 
  20   6  10      107.49      138.63     22.93 o 
  22   6  10      121.92      114.48     23.67 o 
  24   6  10       93.41      123.26     23.67 o 
  26   6  10       29.25       40.00     22.65 o 
 -29   7  10       48.98      -11.21     51.11 o 
 -27   7  10        2.89       19.63     19.41 o 
 -25   7  10       22.93      -18.64     18.64 o 
 -23   7  10        2.17        1.79     19.45 o 
 -21   7  10       22.04       19.62     16.39 o 
 -19   7  10       71.08       44.72     17.41 o 
 -17   7  10       67.37       43.04     17.41 o 
 -15   7  10      153.98      200.84     30.44 o 
 -13   7  10        2.45      -16.74     16.81 o 
 -11   7  10      116.97       48.42     43.04 o 
  -9   7  10        6.19       -5.38     26.90 o 
  -7   7  10       69.66       24.46     26.90 o 
  -5   7  10       39.25        8.07     19.02 o 
  -3   7  10       74.97      101.95     26.90 o 
  -1   7  10       88.81      149.18     26.63 o 
   1   7  10      123.47      153.59     20.54 o 
   3   7  10       50.25       58.85     17.41 o 
   5   7  10       16.84       30.08     14.61 o 
   7   7  10        0.26      -13.98     13.98 o 
   9   7  10        0.43       12.16     14.00 o 
  11   7  10      341.21      390.01     25.45 o 
  13   7  10      125.33      142.58     21.75 o 
  15   7  10        6.07       11.02     15.32 o 
  17   7  10       14.21       22.87     19.52 o 
  19   7  10       65.85       79.73     23.67 o 
  21   7  10       30.73        5.38     21.74 o 
 -22   8  10      180.47      214.01     38.33 o 
 -20   8  10       32.82       25.66     51.11 o 
 -18   8  10        1.55       81.06     28.34 o 
 -16   8  10        1.91       13.45     21.89 o 
 -14   8  10       64.88       93.88     28.34 o 
 -12   8  10       83.18       65.39     24.51 o 
 -10   8  10      249.76      258.66     33.61 o 
  -8   8  10      424.66      448.24     41.33 o 
  -6   8  10       90.57       64.56     32.28 o 
  -4   8  10        0.85       29.59     22.83 o 
  -2   8  10       40.01       62.08     32.28 o 
   0   8  10      163.68      110.48     26.63 o 
   2   8  10      313.56      401.92    115.68 o 
   4   8  10      359.99      508.83    131.82 o 
   6   8  10      103.29      103.55     29.59 o 
   8   8  10        0.16      -12.44     17.41 o 
  10   8  10        2.65      -26.90     27.90 o 
  12   8  10        0.02       -1.61     19.52 o 
 -45   1  11        0.41      -10.53     14.00 o 
 -43   1  11       17.44       15.23     17.85 o 
 -41   1  11        3.66        5.45     10.75 o 
 -39   1  11       33.82       38.43     11.27 o 
 -37   1  11      514.95      535.46     21.97 o 
 -35   1  11      836.49      837.98     25.19 o 
 -33   1  11     1025.52      996.02     26.36 o 
 -31   1  11      673.70      650.50     21.15 o 
 -29   1  11      298.72      294.21     15.38 o 
 -27   1  11     1000.40     1009.25     22.37 o 
 -25   1  11     1885.82     1768.23     28.74 o 
 -23   1  11      663.05      601.60     16.52 o 
 -21   1  11     6972.85     6513.45     60.11 o 
 -19   1  11    10556.08    10177.03     81.30 o 
 -17   1  11     2419.23     2230.42     27.30 o 
 -15   1  11      817.03      681.38     14.41 o 
 -13   1  11        0.73       -1.08      5.88 o 
 -11   1  11     8026.50     8166.13     57.54 o 
  -9   1  11     8897.73     8762.00     59.07 o 
  -7   1  11     2858.73     2664.35     22.75 o 
  -5   1  11     3830.27     3543.23     30.17 o 
  -3   1  11    12787.50    12653.25     79.67 o 
  -1   1  11     2353.56     2052.24     22.77 o 
   1   1  11     6044.02     6244.05     53.23 o 
   3   1  11      486.04      446.47     13.48 o 
   5   1  11      542.06      584.14     14.79 o 
   7   1  11     2153.26     2115.06     29.63 o 
   9   1  11    11495.08    11219.87    104.12 o 
  11   1  11     2697.93     2700.79     39.81 o 
  13   1  11     7893.49     7802.13     81.47 o 
  15   1  11      346.14      346.54     17.03 o 
  17   1  11     1047.00      928.22     24.78 o 
  19   1  11      776.95      743.88     29.89 o 
  21   1  11     1291.57     1145.47     33.36 o 
  23   1  11     1359.39     1390.68     38.78 o 
  25   1  11      912.43      886.08     32.11 o 
  27   1  11      493.21      445.20     25.19 o 
  29   1  11       86.96      130.70     18.03 o 
  31   1  11      151.46      165.33     21.27 o 
  33   1  11       16.09       51.44     17.18 o 
  35   1  11       58.68       63.63     22.65 o 
  37   1  11        1.48        0.00     20.54 o 
 -44   2  11       61.66       24.79     18.12 o 
 -42   2  11      236.49      234.00     54.61 o 
 -40   2  11       53.10       47.89     10.91 o 
 -38   2  11        0.60       -8.59      8.59 o 
 -36   2  11        6.90        6.01      8.35 o 
 -34   2  11      288.21      283.03     15.01 o 
 -32   2  11       76.98       48.42      9.44 o 
 -30   2  11        0.09       -1.57      7.04 o 
 -28   2  11      531.98      501.17     17.05 o 
 -26   2  11      172.69      170.62     11.50 o 
 -24   2  11       67.69       83.81      9.78 o 
 -22   2  11    12016.92    11495.69     91.71 o 
 -20   2  11     1955.28     1927.66     29.01 o 
 -18   2  11       67.22       77.15      8.13 o 
 -16   2  11        0.10        6.23      4.71 o 
 -14   2  11      304.03      381.17     10.92 o 
 -12   2  11      184.51      175.15      8.18 o 
 -10   2  11      688.95      692.18     16.34 o 
  -8   2  11     4420.37     4615.67     40.04 o 
  -6   2  11     1889.82     1908.16     21.15 o 
  -4   2  11     2743.44     3162.73     28.53 o 
  -2   2  11     4767.61     4507.55     40.99 o 
   0   2  11      109.18      119.19      8.27 o 
   2   2  11      227.51      189.85      9.13 o 
   4   2  11      264.66      330.00     12.72 o 
   6   2  11      147.57      149.03     12.19 o 
   8   2  11      992.67     1000.12     24.34 o 
  10   2  11     2511.05     2351.08     38.73 o 
  12   2  11     4842.37     4412.80     56.40 o 
  14   2  11     1272.60     1242.56     35.72 o 
  16   2  11      116.38       97.51     14.00 o 
  18   2  11       47.02       24.81     11.88 o 
  20   2  11      850.87      907.13     31.54 o 
  22   2  11      188.86      223.31     19.09 o 
  24   2  11      679.04      681.85     30.01 o 
  26   2  11       53.69       32.75     14.00 o 
  28   2  11      163.87      212.44     31.06 o 
  30   2  11       23.40       36.86     19.52 o 
  32   2  11        6.96       16.25     23.30 o 
  34   2  11      114.15      116.09     25.77 o 
  36   2  11      217.98      266.57     41.85 o 
 -43   3  11        5.04       41.16     19.52 o 
 -41   3  11       75.85       18.38     22.52 o 
 -39   3  11       48.41       51.11     13.18 o 
 -37   3  11      131.26      140.51     15.64 o 
 -35   3  11      223.79      173.81     19.09 o 
 -33   3  11      420.66      403.25     17.34 o 
 -31   3  11      200.78      233.20     13.55 o 
 -29   3  11      228.19      250.40     13.88 o 
 -27   3  11        0.14       -5.38      7.36 o 
 -25   3  11      538.77      538.29     17.96 o 
 -23   3  11     1880.59     1773.02     29.01 o 
 -21   3  11     7585.59     7554.97     63.86 o 
 -19   3  11      578.27      605.37     15.63 o 
 -17   3  11       32.66       39.72      7.04 o 
 -15   3  11      286.94      239.63     11.19 o 
 -13   3  11      708.17      678.57     16.40 o 
 -11   3  11      607.08      580.16     14.17 o 
  -9   3  11     3755.59     3651.21     35.88 o 
  -7   3  11     3075.28     3098.58     31.72 o 
  -5   3  11     2997.95     2917.61     32.21 o 
  -3   3  11     2665.72     2685.75     33.56 o 
  -1   3  11     3298.38     3292.86     42.62 o 
   1   3  11       78.09       89.18     13.20 o 
   3   3  11       37.81       48.86     10.76 o 
   5   3  11     1073.61     1005.24     27.51 o 
   7   3  11     1461.38     1308.92     32.11 o 
   9   3  11     1794.22     1784.80     34.02 o 
  11   3  11     6734.98     6247.75     73.85 o 
  13   3  11     1048.18      966.03     28.27 o 
  15   3  11       40.03       19.28      9.99 o 
  17   3  11      249.91      181.42     15.74 o 
  19   3  11       50.90      104.35     27.02 o 
  21   3  11       68.30       68.59     16.39 o 
  23   3  11       61.26       66.03     14.61 o 
  25   3  11       88.72      101.98     16.70 o 
  27   3  11       22.56       30.08     14.61 o 
  29   3  11       89.14       84.75     18.54 o 
  31   3  11      158.77      168.78     22.45 o 
  33   3  11        5.19       10.22     19.52 o 
 -42   4  11        0.68        1.47     43.04 o 
 -40   4  11       36.28       46.86     21.93 o 
 -38   4  11      173.74      175.78     18.69 o 
 -36   4  11      383.12      361.93     20.43 o 
 -34   4  11      592.55      556.10     25.42 o 
 -32   4  11      461.58      499.66     23.38 o 
 -30   4  11        0.05        6.92      9.37 o 
 -28   4  11        0.58       -4.81      8.27 o 
 -26   4  11        6.23        7.36      8.27 o 
 -24   4  11      489.15      470.56     16.26 o 
 -22   4  11     1941.34     1993.52     30.09 o 
 -20   4  11     3761.45     3706.64     52.11 o 
 -18   4  11     1965.66     1932.95     30.00 o 
 -16   4  11     1692.24     1605.66     26.51 o 
 -14   4  11      375.51      378.63     14.35 o 
 -12   4  11        2.56       10.98      8.43 o 
 -10   4  11     4656.18     4614.91     51.32 o 
  -8   4  11     9069.59     8767.53     87.09 o 
  -6   4  11     2634.65     2543.66     44.08 o 
  -4   4  11     2731.12     2557.65     53.79 o 
  -2   4  11     3496.78     3300.31     52.20 o 
   0   4  11       94.91       92.02     12.59 o 
   2   4  11     1392.84     1381.23     34.24 o 
   4   4  11     4336.50     4040.07     61.79 o 
   6   4  11      136.02      152.02     14.61 o 
   8   4  11     2311.86     1981.18     42.32 o 
  10   4  11      803.25      767.78     26.90 o 
  12   4  11      802.10      774.78     28.15 o 
  14   4  11      160.97      144.27     15.32 o 
  16   4  11      220.80      209.24     18.03 o 
  18   4  11       43.37       47.02     14.00 o 
  20   4  11      258.34      268.46     20.04 o 
  22   4  11      465.93      394.37     32.15 o 
  24   4  11      256.44      251.53     21.83 o 
  26   4  11      336.82      353.71     25.45 o 
  28   4  11        0.42       -7.34     20.67 o 
  30   4  11       41.30       27.17     19.52 o 
  32   4  11       19.58       10.54     21.30 o 
 -39   5  11       12.98       43.04     32.28 o 
 -37   5  11       11.59      -16.14     32.28 o 
 -35   5  11       12.71        9.42     12.84 o 
 -33   5  11        1.28       21.52     11.32 o 
 -31   5  11      194.82      185.37     16.01 o 
 -29   5  11      106.63      125.78     16.84 o 
 -27   5  11       47.43       46.14     10.64 o 
 -25   5  11      183.80      150.24     12.69 o 
 -23   5  11       94.61       90.99     12.84 o 
 -21   5  11      167.35      158.02     19.57 o 
 -19   5  11      627.31      628.19     23.92 o 
 -17   5  11      330.65      364.82     18.17 o 
 -15   5  11        2.93       -8.61      9.62 o 
 -13   5  11     1601.75     1690.08     35.39 o 
 -11   5  11      838.14      857.85     33.89 o 
  -9   5  11     2455.48     2473.49     94.19 o 
  -7   5  11        8.21        5.38     17.75 o 
  -5   5  11      108.34      136.35     17.41 o 
  -3   5  11       79.04       69.14     15.53 o 
  -1   5  11      424.40      391.10     24.46 o 
   1   5  11     1421.64     1465.08     36.93 o 
   3   5  11      216.91      180.55     16.70 o 
   5   5  11      270.16      237.70     19.41 o 
   7   5  11       89.07       49.77     13.45 o 
   9   5  11       18.43       13.45     10.76 o 
  11   5  11      312.57      267.04     29.72 o 
  13   5  11      116.30       92.33     16.14 o 
  15   5  11      579.41      586.63     26.90 o 
  17   5  11       67.08       62.51     15.32 o 
  19   5  11      104.75      108.29     17.33 o 
  21   5  11        1.36       -7.14     12.25 o 
  23   5  11       12.73       -1.54     15.32 o 
  25   5  11      319.12      366.58     38.04 o 
  27   5  11       86.51       80.71     43.04 o 
  29   5  11      108.22      183.10     43.04 o 
 -34   6  11       94.65       83.22     28.34 o 
 -32   6  11      240.76      253.74     31.31 o 
 -30   6  11       36.45       18.83     16.14 o 
 -28   6  11       27.96       34.01     14.19 o 
 -26   6  11        1.64        9.83     12.42 o 
 -24   6  11      152.83      158.12     23.30 o 
 -22   6  11      502.10      479.16     37.28 o 
 -20   6  11      978.13     1058.69     53.55 o 
 -18   6  11     1187.77     1257.83     45.49 o 
 -16   6  11      819.45      869.20     38.23 o 
 -14   6  11        6.52       10.16     29.59 o 
 -12   6  11       77.82       65.24     17.60 o 
 -10   6  11      111.82      113.84     25.16 o 
  -8   6  11     1866.80     1880.21     52.22 o 
  -6   6  11     1624.89     1731.58     67.00 o 
  -4   6  11     1088.37     1144.44     42.38 o 
  -2   6  11      493.55      464.58     28.89 o 
   0   6  11     1275.88     1338.86     44.45 o 
   2   6  11       14.64       17.93     15.53 o 
   4   6  11        0.40       17.34     14.76 o 
   6   6  11      638.11      641.18     34.17 o 
   8   6  11      857.09      826.06     32.28 o 
  10   6  11     1144.05     1271.73     38.94 o 
  12   6  11      954.96      952.01     35.43 o 
  14   6  11      496.53      452.78     27.51 o 
  16   6  11      150.42      164.03     21.52 o 
  18   6  11       38.95       45.73     16.14 o 
  20   6  11      130.31      140.64     24.85 o 
  22   6  11       15.44        8.61     19.52 o 
  24   6  11      191.63      201.79     27.96 o 
 -29   7  11        6.48      -22.98     34.58 o 
 -27   7  11        2.39      -18.64     28.73 o 
 -25   7  11        3.34        1.36     26.31 o 
 -23   7  11       11.17        0.00     27.90 o 
 -21   7  11       54.66       -0.34     17.41 o 
 -19   7  11       30.53       42.24     19.52 o 
 -17   7  11       47.88       67.25     24.21 o 
 -15   7  11        0.30      -19.02     19.02 o 
 -13   7  11       30.86       24.46     26.90 o 
 -11   7  11        0.06      -16.81     16.81 o 
  -9   7  11       27.45        5.38     17.91 o 
  -7   7  11        0.57        8.07     19.02 o 
  -5   7  11        0.87       26.90     40.35 o 
  -3   7  11      202.35      198.53     28.34 o 
  -1   7  11       99.45      103.45     21.74 o 
   1   7  11        3.61       14.88     16.39 o 
   3   7  11       20.09        0.00     15.53 o 
   5   7  11      174.46      192.95     23.67 o 
   7   7  11      490.51      493.35     28.15 o 
   9   7  11      305.97      347.55     25.45 o 
  11   7  11       11.34        9.42     16.14 o 
  13   7  11       64.91       73.27     18.54 o 
  15   7  11       39.88       46.63     21.74 o 
  17   7  11       36.27        5.92     19.52 o 
  19   7  11       18.18        8.21     20.54 o 
 -20   8  11      190.29      249.46     94.16 o 
 -18   8  11      472.25      439.29     59.18 o 
 -16   8  11      174.55      152.81     32.17 o 
 -14   8  11       36.89       49.66     24.51 o 
 -12   8  11        9.24        7.62     21.89 o 
 -10   8  11      168.17       73.92    139.89 o 
  -8   8  11      188.77      189.69     32.17 o 
  -6   8  11       21.64       15.24     21.89 o 
  -4   8  11      224.71      269.99     34.24 o 
  -2   8  11      367.06      334.97     38.04 o 
   0   8  11      176.65      228.02     34.24 o 
   2   8  11       40.98      -23.97     48.42 o 
   4   8  11       19.70       53.03     43.04 o 
   6   8  11        3.68      -10.76     32.28 o 
   8   8  11      117.54      119.74     75.32 o 
  10   8  11      337.81      368.43     48.79 o 
 -46   0  12        0.60       43.04     32.28 o 
 -44   0  12       76.76       34.77     24.51 o 
 -42   0  12        8.88       30.38     16.39 o 
 -40   0  12      536.26      562.12     33.03 o 
 -38   0  12      128.42      163.25     42.28 o 
 -36   0  12        0.80        5.38     12.68 o 
 -34   0  12      312.50      284.94     23.67 o 
 -32   0  12       41.87       14.53     16.87 o 
 -30   0  12      723.07      736.58     31.06 o 
 -28   0  12      340.14      312.87     25.55 o 
 -26   0  12      245.00      264.20     19.52 o 
 -24   0  12      182.88      216.85     16.14 o 
 -22   0  12       12.79        4.04      8.07 o 
 -20   0  12      783.04      724.10     25.63 o 
 -18   0  12     6630.93     6743.00     79.33 o 
 -16   0  12     2337.14     2249.41     38.94 o 
 -14   0  12      167.62      166.34     11.88 o 
 -12   0  12     2940.21     3020.65     62.90 o 
 -10   0  12     2012.15     1955.11     33.55 o 
  -8   0  12     7602.39     7719.08     73.08 o 
  -6   0  12     7221.26     7277.98     69.73 o 
  -4   0  12     1837.53     1894.64     25.36 o 
  -2   0  12     2868.05     2853.25     32.90 o 
   0   0  12     3193.89     3307.38     36.06 o 
   2   0  12     1390.20     1336.76     27.29 o 
   4   0  12     2103.76     1957.47     42.38 o 
   6   0  12     1013.94      922.79     35.99 o 
   8   0  12    10865.92    10955.70    160.85 o 
  10   0  12     1288.81     1236.26     41.33 o 
  12   0  12     1353.32     1434.17     45.18 o 
  14   0  12        0.09        1.54     12.91 o 
  16   0  12      267.68      299.04     24.51 o 
  18   0  12     1229.04     1270.56     46.54 o 
  20   0  12     1052.36      993.56     42.65 o 
  22   0  12     1988.37     1819.73     58.15 o 
  24   0  12        1.20      -16.14     21.52 o 
  26   0  12       87.85       91.47     32.28 o 
  28   0  12      133.72      112.99     37.66 o 
  30   0  12       62.93       26.90     37.66 o 
  32   0  12     1310.05     1490.35    102.23 o 
  34   0  12      384.17      538.03     69.94 o 
 -45   1  12        5.18        2.69     19.02 o 
 -43   1  12        4.40       -6.64     13.98 o 
 -41   1  12       26.10        0.61     11.27 o 
 -39   1  12       20.69       31.55     10.75 o 
 -37   1  12       32.24       22.81     10.50 o 
 -35   1  12       85.10       67.10     11.59 o 
 -33   1  12      236.54      230.97     15.98 o 
 -31   1  12       42.35       47.41      8.85 o 
 -29   1  12        2.86       -3.79      6.30 o 
 -27   1  12       68.63       76.50      9.44 o 
 -25   1  12     2265.41     2233.49     33.08 o 
 -23   1  12      576.72      549.20     21.05 o 
 -21   1  12      207.22      185.45     10.64 o 
 -19   1  12     1219.25     1163.80     20.40 o 
 -17   1  12        5.77       13.71      5.87 o 
 -15   1  12      139.51      105.77      7.61 o 
 -13   1  12        5.53       15.54      4.98 o 
 -11   1  12      346.68      398.57     10.82 o 
  -9   1  12      484.97      491.25     14.80 o 
  -7   1  12      328.67      366.21      9.24 o 
  -5   1  12      837.93      868.89     13.28 o 
  -3   1  12     2388.96     2407.80     23.37 o 
  -1   1  12      381.48      432.29     12.44 o 
   1   1  12      103.07       94.40      7.36 o 
   3   1  12     3070.96     3339.09     38.82 o 
   5   1  12     1813.73     1874.49     27.88 o 
   7   1  12      858.57      865.63     22.35 o 
   9   1  12     1229.47     1224.67     34.10 o 
  11   1  12     2176.04     2027.73     36.21 o 
  13   1  12     6022.35     5718.74     76.34 o 
  15   1  12      456.69      482.23     23.45 o 
  17   1  12      887.46      841.88     29.41 o 
  19   1  12        7.85        1.35     10.76 o 
  21   1  12      114.55      117.02     15.32 o 
  23   1  12        1.67       15.24     11.88 o 
  25   1  12       16.40       23.10     12.59 o 
  27   1  12       12.03       11.01     14.61 o 
  29   1  12        2.89        1.37     13.53 o 
  31   1  12       41.01       44.77     16.33 o 
  33   1  12       61.23       69.94     22.65 o 
  35   1  12        5.88      -16.14     20.54 o 
 -44   2  12        1.52       -9.68     48.42 o 
 -42   2  12       15.48        0.82     12.09 o 
 -40   2  12       11.99        4.55     10.08 o 
 -38   2  12        2.38       -3.40      8.80 o 
 -36   2  12        0.96        4.37      8.85 o 
 -34   2  12       28.97       16.14      8.59 o 
 -32   2  12        0.82        2.98      7.52 o 
 -30   2  12      111.75      121.17     11.19 o 
 -28   2  12       86.04       66.62      9.44 o 
 -26   2  12     1159.42     1143.87     24.01 o 
 -24   2  12      607.35      545.46     22.79 o 
 -22   2  12     3038.69     2970.74     37.73 o 
 -20   2  12      937.53      824.06     19.38 o 
 -18   2  12      468.43      420.63     15.21 o 
 -16   2  12       96.45       84.50      7.26 o 
 -14   2  12        1.50        3.33      5.58 o 
 -12   2  12        9.51       16.14      5.71 o 
 -10   2  12      602.73      610.25     14.17 o 
  -8   2  12     4181.09     4142.59     38.35 o 
  -6   2  12     1584.28     1523.03     20.94 o 
  -4   2  12      129.62      169.81      8.15 o 
  -2   2  12     1460.96     1468.29     24.06 o 
   0   2  12      273.23      282.19     13.23 o 
   2   2  12       16.33       10.41      5.75 o 
   4   2  12      729.09      672.96     17.74 o 
   6   2  12      585.01      543.57     19.07 o 
   8   2  12       51.59       45.06      9.99 o 
  10   2  12     1194.40     1169.83     27.21 o 
  12   2  12     1614.58     1480.79     36.24 o 
  14   2  12      160.74      146.00     15.32 o 
  16   2  12      205.55      169.97     15.80 o 
  18   2  12     1314.57     1218.12     36.07 o 
  20   2  12     1027.08     1014.09     33.36 o 
  22   2  12      212.40      200.44     18.54 o 
  24   2  12      260.31      288.80     21.27 o 
  26   2  12      148.72      148.70     19.09 o 
  28   2  12        4.05       -3.74     14.00 o 
  30   2  12      113.58       72.96     18.54 o 
  32   2  12      920.36      967.70     43.71 o 
  34   2  12      356.01      417.99     36.15 o 
 -43   3  12        9.45      -36.59     48.42 o 
 -41   3  12        2.16       -9.42     13.59 o 
 -39   3  12       22.15       56.28     14.04 o 
 -37   3  12      257.58      313.82     19.51 o 
 -35   3  12       78.71       69.60     12.88 o 
 -33   3  12        0.65       -2.19      8.85 o 
 -31   3  12       26.68       29.51      9.13 o 
 -29   3  12       17.09       22.95      8.35 o 
 -27   3  12        0.72       -6.77      6.77 o 
 -25   3  12       59.15       43.04      8.59 o 
 -23   3  12      110.13       85.17      9.44 o 
 -21   3  12      844.00      836.75     20.50 o 
 -19   3  12      264.07      280.09     12.03 o 
 -17   3  12      105.79      111.37      8.64 o 
 -15   3  12      145.09      155.17      9.70 o 
 -13   3  12      482.42      452.10     13.41 o 
 -11   3  12       28.85       23.38      6.24 o 
  -9   3  12      203.40      196.57      9.06 o 
  -7   3  12      384.30      355.07     11.88 o 
  -5   3  12     4958.52     5102.09     56.80 o 
  -3   3  12      604.34      611.92     18.89 o 
  -1   3  12       48.51       60.45      8.41 o 
   1   3  12     1130.15     1129.29     29.59 o 
   3   3  12     2199.67     2132.58     40.98 o 
   5   3  12     1023.48     1033.55     28.84 o 
   7   3  12      129.53      147.83     14.00 o 
   9   3  12       19.44       34.43      9.62 o 
  11   3  12      412.40      446.03     20.11 o 
  13   3  12      836.58      779.85     25.30 o 
  15   3  12        0.86       -9.84      9.84 o 
  17   3  12      736.42      731.38     29.41 o 
  19   3  12      446.79      424.79     24.85 o 
  21   3  12     1099.25     1154.09     38.13 o 
  23   3  12      260.98      310.20     30.29 o 
  25   3  12        1.88       10.76     13.45 o 
  27   3  12       38.34       53.01     16.70 o 
  29   3  12       46.50       44.91     17.78 o 
  31   3  12       32.67       26.68     21.30 o 
  33   3  12      100.86      112.99     34.24 o 
 -40   4  12        7.44       -8.86     24.92 o 
 -38   4  12        0.09      -11.88     11.88 o 
 -36   4  12       13.57       33.82     12.84 o 
 -34   4  12       23.99       28.18     12.09 o 
 -32   4  12       19.07        5.38     10.98 o 
 -30   4  12       57.73       91.66     12.72 o 
 -28   4  12        1.53       -0.50      9.62 o 
 -26   4  12        4.10       -0.85      8.55 o 
 -24   4  12       19.01       16.14      8.35 o 
 -22   4  12      118.42      111.75     10.33 o 
 -20   4  12      388.92      409.69     16.52 o 
 -18   4  12       28.51       18.04      8.35 o 
 -16   4  12      591.66      631.06     18.11 o 
 -14   4  12     2884.63     2902.83     34.71 o 
 -12   4  12       62.76       93.75     13.63 o 
 -10   4  12       40.74       43.28      9.99 o 
  -8   4  12      189.36      185.03     17.41 o 
  -6   4  12      282.40      317.68     21.74 o 
  -4   4  12       75.24       56.88     13.25 o 
  -2   4  12       87.11       39.97     13.25 o 
   0   4  12      681.60      784.19     31.06 o 
   2   4  12      977.60      999.42     29.59 o 
   4   4  12       93.58      130.04     17.35 o 
   6   4  12       61.10       56.19     11.88 o 
   8   4  12      127.83      178.81     17.08 o 
  10   4  12        9.06        1.35     10.76 o 
  12   4  12        7.64        1.35     10.76 o 
  14   4  12       64.60       49.36     14.00 o 
  16   4  12      158.50      180.07     18.03 o 
  18   4  12       27.86       38.60     14.00 o 
  20   4  12       68.27      105.45     36.27 o 
  22   4  12        5.00        4.65     14.61 o 
  24   4  12        1.78      -15.53     15.53 o 
  26   4  12        0.79      -14.00     14.00 o 
  28   4  12      108.53      123.33     24.85 o 
  30   4  12        0.57       20.18     28.85 o 
 -37   5  12       49.67        0.00     26.90 o 
 -35   5  12       15.01        8.28     14.44 o 
 -33   5  12       34.07       17.49     12.31 o 
 -31   5  12      170.36      168.13     18.45 o 
 -29   5  12      135.21      122.20     14.84 o 
 -27   5  12       40.19       44.96     12.84 o 
 -25   5  12      312.58      326.88     18.57 o 
 -23   5  12      123.26      123.03     12.72 o 
 -21   5  12       75.94       71.37     12.42 o 
 -19   5  12      250.27      306.76     20.74 o 
 -17   5  12      129.19      142.23     14.84 o 
 -15   5  12      149.59      134.97     14.19 o 
 -13   5  12      564.60      496.55     32.29 o 
 -11   5  12     1632.17     1721.34     47.34 o 
  -9   5  12       85.99       98.37     17.41 o 
  -7   5  12      586.58      599.39     29.92 o 
  -5   5  12       73.34       79.94     15.53 o 
  -3   5  12       15.53       23.83     13.25 o 
  -1   5  12      250.08      246.57     22.65 o 
   1   5  12       13.62        9.11     14.25 o 
   3   5  12       13.29       27.80     11.88 o 
   5   5  12      342.95      310.19     20.04 o 
   7   5  12      419.46      499.72     24.81 o 
   9   5  12     1601.46     1463.68     40.22 o 
  11   5  12      168.28      150.81     17.33 o 
  13   5  12       24.45       38.13     14.11 o 
  15   5  12       25.37       45.15     14.00 o 
  17   5  12       57.96       29.24     14.00 o 
  19   5  12      218.12      231.33     21.27 o 
  21   5  12     1324.42     1446.24     44.90 o 
  23   5  12      121.80       86.66     45.73 o 
  25   5  12       93.74       78.01     30.44 o 
  27   5  12       29.89       13.27     28.34 o 
 -34   6  12        3.64      -23.97     26.90 o 
 -32   6  12       34.93       36.63     17.33 o 
 -30   6  12       45.18       62.12     28.73 o 
 -28   6  12      101.89       99.26     18.83 o 
 -26   6  12       11.73        5.75     12.09 o 
 -24   6  12       52.01       60.68     16.33 o 
 -22   6  12       92.24       84.95     20.54 o 
 -20   6  12       97.71      172.72     39.44 o 
 -18   6  12       65.40       79.65     43.37 o 
 -16   6  12      139.75      158.67     32.28 o 
 -14   6  12        0.05        0.83     14.25 o 
 -12   6  12        1.39        8.97     15.53 o 
 -10   6  12       12.58       -2.69     15.22 o 
  -8   6  12        3.33      -15.76     20.38 o 
  -6   6  12      316.95      303.63     24.46 o 
  -4   6  12      124.16      146.33     20.54 o 
  -2   6  12      125.55      170.22     21.74 o 
   0   6  12      406.75      397.89     46.98 o 
   2   6  12        0.82       -9.52     14.93 o 
   4   6  12        5.89        8.97     15.53 o 
   6   6  12      272.63      317.01     22.75 o 
   8   6  12      154.95      138.03     19.41 o 
  10   6  12      167.39      166.60     19.41 o 
  12   6  12      116.43      106.54     24.07 o 
  14   6  12       44.49       50.62     16.70 o 
  16   6  12       37.23      -14.18     14.61 o 
  18   6  12        0.85      -16.14     17.41 o 
  20   6  12       58.37       68.07     22.65 o 
  22   6  12      186.06      176.22     37.09 o 
 -27   7  12       34.90       50.22     21.98 o 
 -25   7  12       71.43      -11.77     43.35 o 
 -23   7  12       17.16       -6.05     17.41 o 
 -21   7  12        7.87      -10.76     22.83 o 
 -19   7  12        0.09      -14.44     14.44 o 
 -17   7  12       21.36       10.76     22.83 o 
 -15   7  12       29.91        2.69     19.02 o 
 -13   7  12       26.03       21.52     22.83 o 
 -11   7  12       47.41       72.84     24.51 o 
  -9   7  12      431.89      379.49    118.37 o 
  -7   7  12      494.05      391.75     37.48 o 
  -5   7  12       24.73       30.33     20.67 o 
  -3   7  12       48.95       39.46     18.64 o 
  -1   7  12      137.55      213.61     24.46 o 
   1   7  12       48.06       52.01     18.64 o 
   3   7  12       48.15       77.51     27.15 o 
   5   7  12      401.04      451.33     32.00 o 
   7   7  12      219.69      186.49     26.80 o 
   9   7  12       28.71       18.45     15.32 o 
  11   7  12       18.23        2.69     16.14 o 
  13   7  12      101.33      134.25     29.23 o 
  15   7  12       54.03       46.95     21.91 o 
  17   7  12        1.24        9.68     19.52 o 
 -18   8  12      244.88      325.60     80.71 o 
 -16   8  12       92.09       98.78     28.34 o 
 -14   8  12        3.04       13.24     24.51 o 
 -12   8  12       65.08       59.18     25.83 o 
 -10   8  12      221.55      236.35     48.42 o 
  -8   8  12      316.78      381.33     80.71 o 
  -6   8  12      347.35      310.04     88.78 o 
  -4   8  12      132.58      151.76     29.73 o 
  -2   8  12       19.60        9.78     20.67 o 
   0   8  12       63.26       48.42     26.63 o 
   2   8  12      185.87      124.39    104.92 o 
   4   8  12       65.20       43.04     26.63 o 
   6   8  12        0.47      -17.38     24.51 o 
   8   8  12        0.33       -5.38     37.66 o 
 -45   1  13       25.51       43.04     32.28 o 
 -43   1  13       89.48      106.14     18.54 o 
 -41   1  13      324.90      329.21     21.10 o 
 -39   1  13       29.91        4.88     10.30 o 
 -37   1  13       32.45       42.41     11.59 o 
 -35   1  13      214.85      249.48     15.01 o 
 -33   1  13      603.36      600.77     20.25 o 
 -31   1  13      743.40      705.06     21.04 o 
 -29   1  13     1509.55     1396.34     34.07 o 
 -27   1  13     2533.72     2384.25     35.69 o 
 -25   1  13      357.19      359.84     14.74 o 
 -23   1  13      599.92      622.83     16.84 o 
 -21   1  13      179.31      192.83      9.90 o 
 -19   1  13     1301.53     1189.49     20.66 o 
 -17   1  13     1011.64      890.39     17.76 o 
 -15   1  13     2741.94     2650.87     31.11 o 
 -13   1  13     8661.52     8466.20     65.07 o 
 -11   1  13     2288.34     2184.06     25.02 o 
  -9   1  13     2638.85     2543.86     30.07 o 
  -7   1  13       75.54       64.43      6.12 o 
  -5   1  13      156.64      150.31      7.43 o 
  -3   1  13     2102.58     2017.25     23.43 o 
  -1   1  13     2102.35     2012.87     26.90 o 
   1   1  13     6257.08     6025.54     53.87 o 
   3   1  13      687.12      642.77     17.30 o 
   5   1  13     2738.00     2578.47     39.02 o 
   7   1  13     4937.64     4885.86     59.24 o 
   9   1  13     1852.19     1723.35     33.24 o 
  11   1  13     3781.74     3700.12     51.80 o 
  13   1  13      287.94      283.44     19.09 o 
  15   1  13       77.58       87.58     14.76 o 
  17   1  13     1150.56     1053.14     33.36 o 
  19   1  13      462.66      435.38     25.75 o 
  21   1  13      383.62      407.02     23.99 o 
  23   1  13        2.86       -5.08     11.88 o 
  25   1  13        1.96        8.35     13.04 o 
  27   1  13       41.76       22.99     14.61 o 
  29   1  13       29.59       27.30     16.70 o 
  31   1  13      152.01      219.98     29.92 o 
  33   1  13       66.23       86.09     24.85 o 
 -44   2  13       80.86       27.80     59.18 o 
 -42   2  13      174.71      172.94     20.74 o 
 -40   2  13        1.76       21.62     12.48 o 
 -38   2  13       28.74       26.57     10.44 o 
 -36   2  13        6.89        0.16      8.59 o 
 -34   2  13       27.62       22.66      9.99 o 
 -32   2  13      316.21      313.04     15.60 o 
 -30   2  13      363.35      352.76     16.52 o 
 -28   2  13        5.03        1.35      7.04 o 
 -26   2  13       63.65       54.60      8.85 o 
 -24   2  13      454.46      417.15     15.92 o 
 -22   2  13      963.81      974.91     21.96 o 
 -20   2  13     1354.28     1283.40     22.56 o 
 -18   2  13      973.94      919.38     18.95 o 
 -16   2  13      552.83      558.48     14.67 o 
 -14   2  13      823.43      718.75     15.27 o 
 -12   2  13      443.40      380.00     11.46 o 
 -10   2  13      670.21      662.27     14.76 o 
  -8   2  13      815.26      828.16     19.03 o 
  -6   2  13      936.38      910.35     16.69 o 
  -4   2  13      103.48      116.48      8.27 o 
  -2   2  13      690.99      656.89     24.86 o 
   0   2  13     1895.66     1884.94     28.27 o 
   2   2  13      979.41      909.41     20.29 o 
   4   2  13       82.21      130.76     13.08 o 
   6   2  13       53.79       62.05     13.16 o 
   8   2  13      734.85      600.26     21.10 o 
  10   2  13     2007.07     1850.76     40.84 o 
  12   2  13     1256.20     1337.09     36.24 o 
  14   2  13      659.61      601.46     26.15 o 
  16   2  13     2461.54     2211.14     48.94 o 
  18   2  13       13.39       18.67     12.59 o 
  20   2  13       50.42       40.41     13.53 o 
  22   2  13      145.25      151.56     17.33 o 
  24   2  13      277.37      261.45     21.83 o 
  26   2  13       73.06       98.35     18.03 o 
  28   2  13       45.59       38.90     17.33 o 
  30   2  13       11.64       -7.53     17.10 o 
  32   2  13       14.58       26.90     21.74 o 
 -43   3  13      343.83      450.56     41.85 o 
 -41   3  13      155.57      149.34     20.74 o 
 -39   3  13        1.29      -10.87     10.87 o 
 -37   3  13       51.75       40.00     11.85 o 
 -35   3  13      112.38      117.45     14.17 o 
 -33   3  13      199.78      206.63     14.74 o 
 -31   3  13      378.83      364.58     17.05 o 
 -29   3  13       93.38      127.76     12.05 o 
 -27   3  13      429.77      432.31     17.34 o 
 -25   3  13      375.88      410.38     16.27 o 
 -23   3  13     1193.09     1130.91     24.33 o 
 -21   3  13       29.27       25.48      8.70 o 
 -19   3  13      290.99      272.47     12.96 o 
 -17   3  13     1520.04     1441.83     22.46 o 
 -15   3  13     5916.55     5749.14     52.00 o 
 -13   3  13     1839.69     1691.65     25.33 o 
 -11   3  13     1673.67     1737.19     24.56 o 
  -9   3  13      612.36      631.30     14.95 o 
  -7   3  13      143.23      145.64     14.49 o 
  -5   3  13      429.65      374.52     19.41 o 
  -3   3  13     3524.35     3416.12     54.36 o 
  -1   3  13     2613.25     2345.17     47.37 o 
   1   3  13      373.56      351.95     26.40 o 
   3   3  13       41.76       31.45      9.85 o 
   5   3  13       21.32       21.52     10.10 o 
   7   3  13      138.32      142.13     16.31 o 
   9   3  13      339.59      353.01     17.69 o 
  11   3  13       56.16       54.88     12.03 o 
  13   3  13      474.54      401.94     23.45 o 
  15   3  13      256.86      256.96     19.41 o 
  17   3  13      476.25      438.27     45.75 o 
  19   3  13      323.45      354.34     37.50 o 
  21   3  13       24.25       27.64     14.61 o 
  23   3  13      128.29      153.94     22.69 o 
  25   3  13       53.41       76.20     17.33 o 
  27   3  13       36.88       53.18     17.33 o 
  29   3  13        0.02        0.85     16.98 o 
  31   3  13      110.45      113.19     26.80 o 
 -40   4  13       28.93       48.01     24.51 o 
 -38   4  13        9.81      -12.87     14.00 o 
 -36   4  13       20.04        8.35     12.42 o 
 -34   4  13       41.21       67.24     13.63 o 
 -32   4  13      348.40      397.97     20.83 o 
 -30   4  13     1438.14     1383.16     34.15 o 
 -28   4  13     1093.76     1008.18     28.07 o 
 -26   4  13      173.83      203.02     21.42 o 
 -24   4  13       67.14       54.11     10.17 o 
 -22   4  13      168.49      174.86     12.20 o 
 -20   4  13      288.45      351.78     14.41 o 
 -18   4  13     5835.48     5836.76     85.61 o 
 -16   4  13      419.96      352.10     13.61 o 
 -14   4  13     2220.34     2306.93     33.85 o 
 -12   4  13     1445.60     1502.00     39.97 o 
 -10   4  13      188.58      174.52     18.64 o 
  -8   4  13      163.09      172.62     18.64 o 
  -6   4  13     1239.87     1169.68     37.28 o 
  -4   4  13      571.86      543.13     46.85 o 
  -2   4  13      141.16      121.32     16.39 o 
   0   4  13      684.21      612.38     27.96 o 
   2   4  13     1036.53      929.11     30.20 o 
   4   4  13      114.51      108.20     14.61 o 
   6   4  13       99.13       97.40     14.00 o 
   8   4  13       42.05        9.42     10.76 o 
  10   4  13      382.09      399.39     22.11 o 
  12   4  13       87.27      103.42     18.21 o 
  14   4  13       80.43       96.29     15.32 o 
  16   4  13      191.06      183.49     18.83 o 
  18   4  13       25.54        5.38     19.02 o 
  20   4  13       22.24        5.38     19.02 o 
  22   4  13      129.90      120.17     31.28 o 
  24   4  13        0.16      -13.45     13.45 o 
  26   4  13       25.55       61.69     21.30 o 
  28   4  13        0.94       10.49     19.52 o 
 -37   5  13        4.57      -16.14     20.67 o 
 -35   5  13        0.03        5.09     15.03 o 
 -33   5  13       89.73       80.55     14.39 o 
 -31   5  13        2.79      -10.21     12.09 o 
 -29   5  13       83.19       60.26     14.44 o 
 -27   5  13       84.20      120.62     15.11 o 
 -25   5  13        0.67       -6.32     11.39 o 
 -23   5  13       35.68       37.66     10.98 o 
 -21   5  13      226.25      237.96     17.69 o 
 -19   5  13       19.81       10.76      9.99 o 
 -17   5  13       15.50        9.57     11.88 o 
 -15   5  13      129.10      131.77     18.64 o 
 -13   5  13      164.51      194.49     20.54 o 
 -11   5  13       49.26       36.01     14.25 o 
  -9   5  13      354.43      421.99     26.80 o 
  -7   5  13      277.26      281.23     23.67 o 
  -5   5  13      141.74      114.74     17.41 o 
  -3   5  13      580.80      602.01     44.52 o 
  -1   5  13      924.49      960.75     38.23 o 
   1   5  13      322.00      298.21     29.89 o 
   3   5  13      142.49      130.25     33.24 o 
   5   5  13       79.29       77.65     15.32 o 
   7   5  13     1334.59     1193.73     46.60 o 
   9   5  13       77.42      102.36     16.14 o 
  11   5  13       91.39      103.69     16.70 o 
  13   5  13        5.46        0.00     13.45 o 
  15   5  13      182.42      180.53     20.04 o 
  17   5  13      166.69      179.62     20.74 o 
  19   5  13      117.83      150.61     34.94 o 
  21   5  13       82.66      134.51     30.44 o 
  23   5  13       32.08       69.23     28.34 o 
  25   5  13       55.36      -43.04     69.94 o 
 -32   6  13        0.23       40.35     22.83 o 
 -30   6  13      104.47      135.69     19.41 o 
 -28   6  13      385.63      438.38     28.84 o 
 -26   6  13      320.27      339.74     24.81 o 
 -24   6  13      173.78      204.70     45.04 o 
 -22   6  13       68.92       43.04     20.19 o 
 -20   6  13       58.21       80.53     29.51 o 
 -18   6  13      150.26       69.31     59.18 o 
 -16   6  13      666.80      765.96     36.15 o 
 -14   6  13     1312.43     1406.05     49.88 o 
 -12   6  13     1294.80     1367.11     57.18 o 
 -10   6  13      288.98      290.43     26.80 o 
  -8   6  13      128.36      128.93     30.39 o 
  -6   6  13        0.26        8.97     15.53 o 
  -4   6  13      533.55      580.33     33.03 o 
  -2   6  13     1654.68     1690.00     51.71 o 
   0   6  13       26.41       17.93     15.53 o 
   2   6  13      303.56      319.18     26.80 o 
   4   6  13      307.23      275.26     25.77 o 
   6   6  13       57.52       40.02     17.41 o 
   8   6  13       58.84       47.08     16.14 o 
  10   6  13        1.18       -5.38     13.45 o 
  12   6  13        1.88       -6.96     12.59 o 
  14   6  13        2.64       -5.61     18.57 o 
  16   6  13        0.16        5.88     18.12 o 
  18   6  13      623.67      736.46     41.34 o 
  20   6  13      285.26      252.78     32.99 o 
 -25   7  13        2.39        5.70     21.48 o 
 -23   7  13        4.00       18.83     34.97 o 
 -21   7  13        1.29      -19.02     19.02 o 
 -19   7  13       14.86        5.87     24.21 o 
 -17   7  13        1.09      -13.90     34.97 o 
 -15   7  13       19.63       92.75     45.73 o 
 -13   7  13      166.14      155.34     28.34 o 
 -11   7  13       67.37       84.55     25.83 o 
  -9   7  13       17.44      109.79     64.56 o 
  -7   7  13      211.10      213.19     32.17 o 
  -5   7  13      168.83      145.63     23.67 o 
  -3   7  13        0.56       19.73     18.64 o 
  -1   7  13      377.61      425.13     32.00 o 
   1   7  13      124.52      118.66     24.16 o 
   3   7  13      220.09      237.74     42.09 o 
   5   7  13      291.04      272.98     26.80 o 
   7   7  13       55.38       39.46     18.64 o 
   9   7  13        3.04        1.47     20.67 o 
  11   7  13       54.78       97.86     52.23 o 
  13   7  13       25.89       42.31     21.30 o 
  15   7  13        2.39      -18.83     26.63 o 
 -14   8  13      385.81      424.56     51.11 o 
 -12   8  13      184.79      221.95     35.99 o 
 -10   8  13      177.43      172.10     32.17 o 
  -8   8  13       39.40       64.56     37.66 o 
  -6   8  13        9.53       46.89     25.83 o 
  -4   8  13       10.95       77.84     43.04 o 
  -2   8  13       42.14       56.49     26.63 o 
   0   8  13        6.25       -4.14     24.51 o 
   2   8  13        0.45      -20.67     20.67 o 
 -44   0  14       35.46       26.90     32.28 o 
 -42   0  14       46.41       61.25     43.04 o 
 -40   0  14      166.22      200.04     23.67 o 
 -38   0  14       32.09       48.76     17.41 o 
 -36   0  14      213.42      207.62     19.41 o 
 -34   0  14       76.11      135.08     16.70 o 
 -32   0  14      777.07      852.11     30.85 o 
 -30   0  14      915.27      901.61     30.20 o 
 -28   0  14      330.66      343.79     20.74 o 
 -26   0  14       13.11       23.18      9.85 o 
 -24   0  14        1.61        0.00      8.55 o 
 -22   0  14      906.44      941.48     28.84 o 
 -20   0  14      793.76      838.29     26.15 o 
 -18   0  14     1260.85     1300.03     38.05 o 
 -16   0  14       33.07       34.59      9.13 o 
 -14   0  14     3719.04     3597.24     53.70 o 
 -12   0  14     1899.96     1879.91     35.59 o 
 -10   0  14      928.97     1043.51     25.96 o 
  -8   0  14      113.84      128.05     19.10 o 
  -6   0  14     2291.04     2395.02     34.39 o 
  -4   0  14     9964.38    10108.45     84.65 o 
  -2   0  14     7473.79     7320.90     73.79 o 
   0   0  14     3540.52     3331.02     57.93 o 
   2   0  14      241.79      288.98     17.41 o 
   4   0  14      919.29     1089.14     33.03 o 
   6   0  14    11231.91    11495.02    142.03 o 
   8   0  14      369.00      376.65     22.65 o 
  10   0  14     9276.72     9024.27    121.49 o 
  12   0  14      202.57      201.28     24.51 o 
  14   0  14      161.97      182.15     21.89 o 
  16   0  14       41.41       37.66     16.81 o 
  18   0  14       10.54        3.59     40.35 o 
  20   0  14      422.01      398.15     53.80 o 
  22   0  14      925.69      979.22     69.94 o 
  24   0  14       51.59       10.76     32.28 o 
  26   0  14     1111.02     1221.34     86.09 o 
  28   0  14      635.07      677.92     69.94 o 
  30   0  14      280.15      275.07     35.99 o 
  32   0  14        0.38        0.00     26.63 o 
 -43   1  14        1.33      -10.76     24.21 o 
 -41   1  14        0.01        3.16     12.59 o 
 -39   1  14        0.04       -7.53     11.23 o 
 -37   1  14       54.40       45.11     10.91 o 
 -35   1  14        4.95        7.90      8.85 o 
 -33   1  14      164.47      158.26     12.69 o 
 -31   1  14       18.79        5.38      7.72 o 
 -29   1  14       30.32       39.51      8.64 o 
 -27   1  14       53.42       65.25      8.64 o 
 -25   1  14      536.00      528.69     16.52 o 
 -23   1  14       46.76       39.33      7.61 o 
 -21   1  14       49.38       57.38      7.79 o 
 -19   1  14      573.63      567.00     20.84 o 
 -17   1  14      516.77      544.49     15.00 o 
 -15   1  14       80.83       94.54      8.64 o 
 -13   1  14       16.90       16.67      5.87 o 
 -11   1  14     2893.04     2924.84     32.25 o 
  -9   1  14       39.85       48.96      8.24 o 
  -7   1  14     3228.35     3250.26     31.87 o 
  -5   1  14     2335.14     2390.23     26.45 o 
  -3   1  14      461.59      417.87     10.96 o 
  -1   1  14      325.84      323.06     12.88 o 
   1   1  14       67.11       85.36      8.50 o 
   3   1  14      295.50      312.13     14.84 o 
   5   1  14      851.45      831.23     23.01 o 
   7   1  14     1705.00     1725.22     33.48 o 
   9   1  14       86.15       91.76     14.02 o 
  11   1  14       44.15       62.72     12.59 o 
  13   1  14        6.61       -1.66      9.85 o 
  15   1  14        0.78       -5.38     10.76 o 
  17   1  14      118.43      104.33     15.32 o 
  19   1  14        7.41       12.34     13.20 o 
  21   1  14       98.21       74.91     15.32 o 
  23   1  14       13.07        7.28     12.59 o 
  25   1  14      283.04      286.76     23.45 o 
  27   1  14       36.78        4.24     15.80 o 
  29   1  14      160.95      183.67     27.96 o 
  31   1  14       21.40        7.93     20.54 o 
 -42   2  14        1.24       51.11     22.83 o 
 -40   2  14        1.63       13.94     11.73 o 
 -38   2  14       49.82       28.44     11.27 o 
 -36   2  14       76.40       76.22     12.05 o 
 -34   2  14       46.84       45.80     10.91 o 
 -32   2  14       52.92       17.36      9.13 o 
 -30   2  14      153.02      195.10     13.55 o 
 -28   2  14      105.98       96.18     10.64 o 
 -26   2  14      148.10      137.46     11.50 o 
 -24   2  14       15.82       26.59      7.85 o 
 -22   2  14      323.93      332.49     13.21 o 
 -20   2  14      519.69      456.45     14.93 o 
 -18   2  14      565.61      557.53     16.52 o 
 -16   2  14      367.97      368.19     13.02 o 
 -14   2  14      244.60      215.24     10.11 o 
 -12   2  14      231.04      245.48     10.05 o 
 -10   2  14      731.79      753.76     16.51 o 
  -8   2  14      380.63      419.54     13.98 o 
  -6   2  14     2704.86     2700.01     36.80 o 
  -4   2  14      232.02      254.05     13.84 o 
  -2   2  14      656.40      617.66     17.43 o 
   0   2  14      530.95      487.55     15.83 o 
   2   2  14       69.51       38.74      9.62 o 
   4   2  14      982.86     1028.08     25.93 o 
   6   2  14      104.22      128.32     12.42 o 
   8   2  14       15.86       30.63     12.43 o 
  10   2  14     1467.32     1513.20     38.78 o 
  12   2  14     5735.86     5429.74     80.26 o 
  14   2  14      343.77      360.53     22.75 o 
  16   2  14       42.62       61.08     17.08 o 
  18   2  14       39.62       31.40     13.04 o 
  20   2  14      306.46      239.90     21.27 o 
  22   2  14      478.46      472.57     27.29 o 
  24   2  14      857.24      909.22     36.93 o 
  26   2  14      260.27      242.69     23.99 o 
  28   2  14      329.72      356.25     28.29 o 
  30   2  14      193.76      347.34     35.12 o 
 -41   3  14       14.55       -8.07     19.02 o 
 -39   3  14        2.67      -12.42     12.42 o 
 -37   3  14        7.71       -2.66     10.11 o 
 -35   3  14      160.80      164.15     14.48 o 
 -33   3  14      523.54      458.45     20.02 o 
 -31   3  14      251.66      224.49     15.01 o 
 -29   3  14      184.98      146.57     12.44 o 
 -27   3  14        4.77        2.31      8.13 o 
 -25   3  14       88.26      101.21     14.37 o 
 -23   3  14       26.99       37.33      8.85 o 
 -21   3  14        0.09        1.66      6.96 o 
 -19   3  14      415.91      407.71     14.59 o 
 -17   3  14      809.33      800.60     18.95 o 
 -15   3  14      305.70      289.31     12.26 o 
 -13   3  14     1729.24     1807.43     26.48 o 
 -11   3  14      340.05      346.97     13.25 o 
  -9   3  14     1016.08      980.61     22.86 o 
  -7   3  14      850.30      841.48     26.15 o 
  -5   3  14       27.71       29.59     10.76 o 
  -3   3  14     1016.27      990.00     34.17 o 
  -1   3  14     3137.46     3144.57     60.89 o 
   1   3  14     1299.27     1363.21     33.55 o 
   3   3  14      681.60      612.65     23.99 o 
   5   3  14     1232.64     1193.38     34.95 o 
   7   3  14     1097.62     1104.09     32.62 o 
   9   3  14     1246.17     1244.30     31.17 o 
  11   3  14     2017.07     2058.23     51.25 o 
  13   3  14      163.43      175.69     17.33 o 
  15   3  14       16.48        2.27     11.28 o 
  17   3  14        7.57       11.06     11.88 o 
  19   3  14        0.05       -9.49     12.59 o 
  21   3  14        0.06        2.42     13.04 o 
  23   3  14       49.15       57.99     16.70 o 
  25   3  14      739.80      733.55     35.43 o 
  27   3  14      234.80      303.90     33.59 o 
  29   3  14        0.73        1.70     20.54 o 
 -38   4  14       17.36        0.00     32.28 o 
 -36   4  14        6.77       -2.69     14.61 o 
 -34   4  14      146.57      129.80     16.01 o 
 -32   4  14      262.79      263.60     20.85 o 
 -30   4  14       10.16        5.38     10.50 o 
 -28   4  14      307.40      315.82     17.89 o 
 -26   4  14      206.48      223.55     14.48 o 
 -24   4  14        0.51       -0.37      9.06 o 
 -22   4  14       89.07       87.88     10.91 o 
 -20   4  14      544.59      598.83     17.76 o 
 -18   4  14      430.42      447.37     15.54 o 
 -16   4  14     1300.53     1342.86     27.25 o 
 -14   4  14        4.95        8.97      8.79 o 
 -12   4  14        0.23        7.17     12.43 o 
 -10   4  14       21.13       19.73     12.43 o 
  -8   4  14      422.13      429.05     24.85 o 
  -6   4  14      106.00      110.82     18.51 o 
  -4   4  14        0.24        1.61     11.07 o 
  -2   4  14      283.24      318.95     23.74 o 
   0   4  14      176.91      163.71     27.36 o 
   2   4  14     1312.67     1178.27     39.26 o 
   4   4  14      499.83      495.90     28.73 o 
   6   4  14     1143.83     1100.17     33.41 o 
   8   4  14      171.19      223.94     18.83 o 
  10   4  14      260.09      291.15     22.52 o 
  12   4  14       33.34       17.93     15.53 o 
  14   4  14       19.82       15.31     14.25 o 
  16   4  14       58.35       60.98     18.64 o 
  18   4  14       43.36       46.63     18.64 o 
  20   4  14       79.04      101.15     21.74 o 
  22   4  14       78.10       47.18     24.51 o 
  24   4  14      708.31      757.56     72.63 o 
  26   4  14      106.35      104.92     30.44 o 
 -35   5  14       61.46       57.53     24.51 o 
 -33   5  14      284.78      344.17     23.52 o 
 -31   5  14      104.50      103.43     23.55 o 
 -29   5  14       85.90       89.31     15.28 o 
 -27   5  14        5.65        1.11     19.48 o 
 -25   5  14        0.98        1.79     11.41 o 
 -23   5  14      352.08      356.50     20.59 o 
 -21   5  14      309.69      297.76     21.71 o 
 -19   5  14        5.20       10.03     10.87 o 
 -17   5  14      146.44      174.23     21.74 o 
 -15   5  14       37.78       52.01     15.53 o 
 -13   5  14      338.79      326.43     24.85 o 
 -11   5  14      760.94      738.05     34.17 o 
  -9   5  14       58.73       56.97     17.23 o 
  -7   5  14      329.70      385.33     25.77 o 
  -5   5  14      708.07      741.53     35.12 o 
  -3   5  14     1001.53     1010.14     41.53 o 
  -1   5  14     3961.53     4006.19    147.62 o 
   1   5  14      310.21      341.18     24.85 o 
   3   5  14       47.57       46.52     16.39 o 
   5   5  14      210.73      246.89     23.67 o 
   7   5  14      745.84      680.29     44.27 o 
   9   5  14      833.11      828.92     32.11 o 
  11   5  14      768.79      775.83     32.90 o 
  13   5  14      450.93      524.34     30.22 o 
  15   5  14      127.21      139.67     19.41 o 
  17   5  14        0.03      -15.47     22.67 o 
  19   5  14        1.38      -10.76     32.28 o 
  21   5  14      109.45       92.18     29.59 o 
  23   5  14      161.59       69.73     88.78 o 
 -30   6  14       19.05       14.35     21.98 o 
 -28   6  14       82.08       83.53     18.54 o 
 -26   6  14       95.41      119.46     18.54 o 
 -24   6  14       12.38      -10.13     16.39 o 
 -22   6  14        0.58       -8.82     23.29 o 
 -20   6  14       20.03       22.35     24.51 o 
 -18   6  14       76.61       54.66     18.12 o 
 -16   6  14      241.05      293.39     26.80 o 
 -14   6  14      101.29      106.87     20.17 o 
 -12   6  14        2.54       25.95     16.39 o 
 -10   6  14       41.47       26.23     17.41 o 
  -8   6  14       26.10        1.79     15.53 o 
  -6   6  14       53.67       39.46     18.64 o 
  -4   6  14      286.66      311.17     26.80 o 
  -2   6  14      103.33       80.71     18.64 o 
   0   6  14       32.28        8.23     16.39 o 
   2   6  14      195.07      187.74     23.67 o 
   4   6  14      361.63      361.09     34.10 o 
   6   6  14      136.61      104.82     21.30 o 
   8   6  14       29.90       39.46     18.64 o 
  10   6  14       19.24       16.39     14.61 o 
  12   6  14       42.23       33.63     16.14 o 
  14   6  14      112.48       81.64     22.65 o 
  16   6  14      313.59      303.54     29.92 o 
  18   6  14      334.05      322.23     33.03 o 
 -23   7  14       59.75       66.00     28.34 o 
 -21   7  14        0.03      -16.14     48.42 o 
 -19   7  14      140.73      166.26     30.44 o 
 -17   7  14      179.69      221.85     67.25 o 
 -15   7  14       51.89      -21.52     96.85 o 
 -13   7  14       61.68       76.15     24.51 o 
 -11   7  14        2.92        5.38     22.83 o 
  -9   7  14       78.86       99.72     28.34 o 
  -7   7  14      272.43      267.66     26.80 o 
  -5   7  14      228.07      250.14     37.42 o 
  -3   7  14      210.31      205.39     25.77 o 
  -1   7  14      186.88      164.90     25.77 o 
   1   7  14       31.50       31.47     19.52 o 
   3   7  14      105.84      105.81     21.74 o 
   5   7  14      101.84      136.73     28.34 o 
   7   7  14       24.97       21.52     22.83 o 
   9   7  14      233.48      321.10     39.81 o 
  11   7  14      522.22      598.05     49.46 o 
 -43   1  15      129.41      131.40     28.34 o 
 -41   1  15      190.52      225.90     22.11 o 
 -39   1  15      374.59      383.04     26.80 o 
 -37   1  15      276.79      261.09     17.89 o 
 -35   1  15        1.12       -7.90      7.90 o 
 -33   1  15       29.34       53.76     11.69 o 
 -31   1  15       97.11       81.80     10.11 o 
 -29   1  15      125.92      158.41     11.61 o 
 -27   1  15      541.43      520.45     17.33 o 
 -25   1  15      191.58      194.44     11.48 o 
 -23   1  15     1011.07     1008.57     21.81 o 
 -21   1  15     1347.92     1204.81     22.77 o 
 -19   1  15      451.43      433.55     14.17 o 
 -17   1  15      103.89       93.59      7.98 o 
 -15   1  15     1232.94     1171.11     21.07 o 
 -13   1  15       26.69       23.75      6.24 o 
 -11   1  15     3650.44     3600.85     37.47 o 
  -9   1  15     2047.45     1952.38     25.95 o 
  -7   1  15     4247.49     4211.62     41.19 o 
  -5   1  15       37.42       33.09      9.77 o 
  -3   1  15      116.35      100.37      7.42 o 
  -1   1  15        1.01       -0.35      5.87 o 
   1   1  15      284.98      277.80     14.84 o 
   3   1  15       92.79       90.32     11.41 o 
   5   1  15      462.95      437.17     18.52 o 
   7   1  15      151.52      212.73     14.19 o 
   9   1  15      447.02      389.74     21.52 o 
  11   1  15        2.06       14.80     10.76 o 
  13   1  15       40.86       40.19     12.59 o 
  15   1  15        0.73       -4.81     11.28 o 
  17   1  15        7.67       -1.20     11.88 o 
  19   1  15        0.68      -11.28     11.28 o 
  21   1  15       40.60       24.70     14.61 o 
  23   1  15      112.32      103.05     18.03 o 
  25   1  15       73.48       46.35     17.33 o 
  27   1  15       38.92       53.80     21.74 o 
  29   1  15       10.86       11.89     20.54 o 
 -42   2  15       23.67       51.11     22.83 o 
 -40   2  15       85.21       80.35     21.07 o 
 -38   2  15       39.69       68.87     14.44 o 
 -36   2  15      134.38      138.30     15.68 o 
 -34   2  15       91.29       83.61     12.44 o 
 -32   2  15       31.99       16.70      9.78 o 
 -30   2  15     1223.98     1118.24     26.97 o 
 -28   2  15      513.16      499.49     17.33 o 
 -26   2  15      160.67      128.75     10.83 o 
 -24   2  15       22.08        9.11      7.79 o 
 -22   2  15       77.19       79.21      9.06 o 
 -20   2  15      382.23      388.03     14.41 o 
 -18   2  15      110.82      101.69      8.91 o 
 -16   2  15      225.87      281.19     12.03 o 
 -14   2  15       16.38        8.16      6.24 o 
 -12   2  15     1059.12     1048.69     21.05 o 
 -10   2  15      263.36      230.00     13.22 o 
  -8   2  15      931.54      920.51     21.44 o 
  -6   2  15      291.03      265.70     12.99 o 
  -4   2  15     1456.34     1329.50     27.21 o 
  -2   2  15      261.28      203.94     12.84 o 
   0   2  15      169.64      202.65     13.84 o 
   2   2  15      525.36      533.83     19.67 o 
   4   2  15     2629.47     2542.68     42.54 o 
   6   2  15      418.21      360.16     21.06 o 
   8   2  15       60.19       55.02     13.45 o 
  10   2  15      147.42      140.16     16.14 o 
  12   2  15      490.73      568.76     30.29 o 
  14   2  15       85.34       89.14     15.32 o 
  16   2  15       68.25       56.49     20.97 o 
  18   2  15        2.55       -0.38     14.04 o 
  20   2  15       65.17       22.50     14.61 o 
  22   2  15       22.63       33.63     16.14 o 
  24   2  15       18.69       -5.38     14.61 o 
  26   2  15      113.73      144.77     21.52 o 
  28   2  15       33.00       63.83     26.80 o 
 -41   3  15       73.75       51.32     32.28 o 
 -39   3  15       65.34       85.80     20.54 o 
 -37   3  15      379.14      411.70     25.05 o 
 -35   3  15      259.48      299.71     25.67 o 
 -33   3  15      101.46       87.92     11.91 o 
 -31   3  15        3.37        3.53      9.78 o 
 -29   3  15     1113.42     1022.48     26.11 o 
 -27   3  15       13.47        7.69      8.13 o 
 -25   3  15       30.81       47.12      9.19 o 
 -23   3  15      813.95      746.29     19.91 o 
 -21   3  15     1534.57     1563.81     27.30 o 
 -19   3  15        3.96       -5.59      6.96 o 
 -17   3  15        0.44        6.92      6.46 o 
 -15   3  15       25.37       22.17      7.26 o 
 -13   3  15      259.40      215.83     15.73 o 
 -11   3  15       86.31       78.78     10.50 o 
  -9   3  15      415.53      402.39     18.69 o 
  -7   3  15       60.51       52.01     13.20 o 
  -5   3  15      199.61      204.02     18.64 o 
  -3   3  15      850.20      784.85     32.00 o 
  -1   3  15      130.24      132.99     17.41 o 
   1   3  15        0.80       -7.17     12.43 o 
   3   3  15      493.26      502.34     24.21 o 
   5   3  15       26.81       23.79     11.28 o 
   7   3  15      108.13       97.73     14.00 o 
   9   3  15      109.71      106.24     18.64 o 
  11   3  15       59.49       51.11     13.45 o 
  13   3  15      124.26      158.52     21.69 o 
  15   3  15      196.41      170.71     20.04 o 
  17   3  15       55.08       38.17     15.32 o 
  19   3  15      685.80      735.29     33.55 o 
  21   3  15        8.33        7.54     15.80 o 
  23   3  15       84.43       39.81     18.03 o 
  25   3  15        8.52      -10.76     19.02 o 
  27   3  15       97.90       58.56     24.46 o 
 -38   4  15      128.01       77.48     48.42 o 
 -36   4  15       33.00       16.97     13.84 o 
 -34   4  15       47.79       24.94     13.63 o 
 -32   4  15        0.40       24.21     11.59 o 
 -30   4  15       47.59       69.68     13.80 o 
 -28   4  15      320.55      362.97     17.64 o 
 -26   4  15      787.14      775.75     23.47 o 
 -24   4  15      281.30      230.54     13.52 o 
 -22   4  15       82.56       85.76      9.90 o 
 -20   4  15      537.06      485.12     16.84 o 
 -18   4  15       13.74       29.69      9.70 o 
 -16   4  15     1235.60     1223.64     35.59 o 
 -14   4  15        0.15       -4.04     10.76 o 
 -12   4  15       74.65       74.38     16.39 o 
 -10   4  15      785.15      773.88     34.17 o 
  -8   4  15      358.05      374.41     24.85 o 
  -6   4  15       99.13       92.81     17.41 o 
  -4   4  15      284.05      285.22     24.08 o 
  -2   4  15      158.36      161.89     18.64 o 
   0   4  15      369.44      383.12     25.77 o 
   2   4  15      158.53      178.25     20.54 o 
   4   4  15       51.12       60.13     16.39 o 
   6   4  15      151.64      119.52     15.32 o 
   8   4  15        1.63       -5.38     12.68 o 
  10   4  15        3.29        1.13     11.28 o 
  12   4  15       88.58       61.87     20.92 o 
  14   4  15        6.14      -15.22     15.22 o 
  16   4  15       19.84       41.09     21.52 o 
  18   4  15        2.60       -1.54     24.46 o 
  20   4  15      148.72       94.16     26.63 o 
  22   4  15      120.13      138.98     30.44 o 
  24   4  15        3.82        2.07     24.51 o 
 -35   5  15       76.39       92.18     29.59 o 
 -33   5  15       44.01       52.95     20.54 o 
 -31   5  15       37.89       13.98     22.52 o 
 -29   5  15       11.71       12.47     23.30 o 
 -27   5  15        0.09        6.73     13.45 o 
 -25   5  15      111.70       99.60     14.84 o 
 -23   5  15       16.60       40.82     12.42 o 
 -21   5  15      688.49      771.16     27.36 o 
 -19   5  15      500.38      479.31     25.45 o 
 -17   5  15       31.06        3.72     14.25 o 
 -15   5  15      308.23      385.46     26.80 o 
 -13   5  15       82.96       58.85     17.41 o 
 -11   5  15       23.08       37.66     15.53 o 
  -9   5  15      117.89      120.49     18.64 o 
  -7   5  15      575.99      587.37     33.03 o 
  -5   5  15      166.34      193.19     22.65 o 
  -3   5  15       35.88       37.35     16.39 o 
  -1   5  15      773.57      743.28     36.15 o 
   1   5  15       46.79       44.31     16.39 o 
   3   5  15       40.10       71.74     18.64 o 
   5   5  15       39.20       67.59     17.41 o 
   7   5  15      138.92      123.75     21.74 o 
   9   5  15      204.36      189.94     20.74 o 
  11   5  15      326.97      331.66     36.28 o 
  13   5  15      311.48      425.69     57.65 o 
  15   5  15      102.05      133.20     36.47 o 
  17   5  15        2.46      -10.76     22.83 o 
  19   5  15        4.13      -28.37     45.73 o 
  21   5  15       49.53       -2.48     32.28 o 
 -30   6  15        9.62       14.53     19.52 o 
 -28   6  15       63.81       66.10     45.73 o 
 -26   6  15      129.32      145.43     31.89 o 
 -24   6  15      152.90      161.59     30.44 o 
 -22   6  15       39.93       10.76     26.90 o 
 -20   6  15      150.01      131.24     28.34 o 
 -18   6  15      171.01      160.53     27.69 o 
 -16   6  15       50.11       55.60     18.64 o 
 -14   6  15        0.35       -1.79     15.53 o 
 -12   6  15      101.69      125.57     21.74 o 
 -10   6  15      119.34      145.05     22.65 o 
  -8   6  15      498.31      509.46     33.03 o 
  -6   6  15       81.20       65.13     20.54 o 
  -4   6  15       95.04       94.06     23.48 o 
  -2   6  15       49.74       53.80     18.64 o 
   0   6  15        5.37       12.11     17.41 o 
   2   6  15       25.17        9.08     17.41 o 
   4   6  15       34.80       23.54     17.41 o 
   6   6  15      190.97      225.93     25.77 o 
   8   6  15       65.37       81.27     20.54 o 
  10   6  15        1.60      -18.83     18.83 o 
  12   6  15       19.96      -21.52     22.83 o 
  14   6  15      209.42      206.47     27.96 o 
  16   6  15       29.69       50.22     21.74 o 
 -21   7  15        0.00       43.04     37.66 o 
 -19   7  15       10.27       36.01     24.51 o 
 -17   7  15       99.74       80.71     43.04 o 
 -15   7  15      134.32      272.22     69.94 o 
 -13   7  15        4.39       -8.07     29.59 o 
 -11   7  15       84.55       83.40     26.63 o 
  -9   7  15      103.09       98.95     22.65 o 
  -7   7  15        2.63      -15.51     16.39 o 
  -5   7  15       17.71        9.15     23.21 o 
  -3   7  15      518.66      639.12     45.39 o 
  -1   7  15      295.07      299.28     29.92 o 
   1   7  15      107.54      112.99     30.44 o 
   3   7  15        1.91        5.38     22.83 o 
   5   7  15       54.13       72.46     28.34 o 
   7   7  15       57.81       17.38     24.51 o 
   9   7  15       17.85       21.52     37.66 o 
 -42   0  16       17.50      -26.90     26.90 o 
 -40   0  16       82.92       98.12     43.04 o 
 -38   0  16      505.25      556.28     43.63 o 
 -36   0  16      233.08      218.32     24.83 o 
 -34   0  16      116.78       68.18     18.17 o 
 -32   0  16       17.30       19.62     12.59 o 
 -30   0  16      161.93      185.60     18.03 o 
 -28   0  16     1385.20     1427.19     38.94 o 
 -26   0  16     1960.63     2059.61     46.36 o 
 -24   0  16     1218.18     1270.11     34.97 o 
 -22   0  16      429.43      423.15     20.74 o 
 -20   0  16      521.45      504.27     22.75 o 
 -18   0  16      715.06      705.58     25.45 o 
 -16   0  16     3433.67     3362.15     53.70 o 
 -14   0  16     3420.48     3320.55     52.99 o 
 -12   0  16     3999.44     3953.73     68.34 o 
 -10   0  16      277.08      265.09     15.32 o 
  -8   0  16        0.24        9.78     10.08 o 
  -6   0  16      608.03      679.10     25.77 o 
  -4   0  16      511.72      517.67     24.85 o 
  -2   0  16     1515.41     1564.45     58.05 o 
   0   0  16    11032.52    11454.36    141.48 o 
   2   0  16      481.31      534.71     26.80 o 
   4   0  16      359.90      372.03     23.67 o 
   6   0  16     6823.10     6644.08    100.94 o 
   8   0  16      470.50      442.81     33.86 o 
  10   0  16      146.84      134.35     24.06 o 
  12   0  16     1879.77     1822.82     49.07 o 
  14   0  16     5968.65     5984.88     99.58 o 
  16   0  16     1387.92     1368.72     60.87 o 
  18   0  16     1923.90     1908.70     72.28 o 
  20   0  16      139.83      183.49     30.44 o 
  22   0  16       61.99      132.72     32.28 o 
  24   0  16     1118.68     1310.56     64.68 o 
  26   0  16       23.69       28.97     24.51 o 
  28   0  16      226.83      243.44     45.73 o 
 -41   1  16      120.24      118.37     26.63 o 
 -39   1  16       54.79       48.27     15.80 o 
 -37   1  16        1.35       16.37     11.03 o 
 -35   1  16      109.79       99.75     13.80 o 
 -33   1  16      116.11       81.94     11.50 o 
 -31   1  16       11.69        9.38      7.79 o 
 -29   1  16       79.20      101.99     10.83 o 
 -27   1  16      233.52      262.98     13.72 o 
 -25   1  16       19.59       10.34     10.72 o 
 -23   1  16       16.86        2.59      6.69 o 
 -21   1  16      139.97      121.45      9.90 o 
 -19   1  16        7.36        1.86      6.24 o 
 -17   1  16       36.08       41.39      7.79 o 
 -15   1  16      462.01      480.05     14.85 o 
 -13   1  16      912.58      898.26     18.68 o 
 -11   1  16      746.07      709.30     19.57 o 
  -9   1  16      301.25      294.13     12.69 o 
  -7   1  16       32.31       15.84      7.95 o 
  -5   1  16      644.99      616.86     18.95 o 
  -3   1  16      221.05      240.79     12.72 o 
  -1   1  16      287.69      319.71     18.11 o 
   1   1  16       59.99       59.23     10.50 o 
   3   1  16     3811.19     3866.46     53.46 o 
   5   1  16     1485.80     1445.55     35.87 o 
   7   1  16       24.21       31.02     12.59 o 
   9   1  16       44.43       23.31     11.88 o 
  11   1  16       10.61       15.19     12.59 o 
  13   1  16       53.84       54.27     14.00 o 
  15   1  16       20.47       30.08     14.61 o 
  17   1  16      179.07      182.94     19.69 o 
  19   1  16        6.70       10.53     14.00 o 
  21   1  16       22.66       17.80     15.53 o 
  23   1  16       38.94        9.42     16.14 o 
  25   1  16       59.66       66.36     21.74 o 
  27   1  16        8.57       22.37     20.54 o 
 -40   2  16       71.75       78.22     32.28 o 
 -38   2  16       45.81       81.10     16.70 o 
 -36   2  16      111.39      108.91     14.93 o 
 -34   2  16       54.46       43.04     11.59 o 
 -32   2  16      311.63      277.01     16.16 o 
 -30   2  16       29.83       15.67      8.91 o 
 -28   2  16      881.43      901.12     22.83 o 
 -26   2  16      510.25      551.69     17.76 o 
 -24   2  16        2.02        5.17      7.26 o 
 -22   2  16        0.86       -2.97      6.24 o 
 -20   2  16        2.38        1.92      6.46 o 
 -18   2  16      775.65      813.72     19.23 o 
 -16   2  16     1375.30     1357.40     23.72 o 
 -14   2  16      393.39      406.98     13.94 o 
 -12   2  16       19.34       25.78      8.59 o 
 -10   2  16       74.19       60.02      9.37 o 
  -8   2  16      556.56      525.55     16.66 o 
  -6   2  16      928.69      882.01     23.92 o 
  -4   2  16        1.28       -4.75      8.41 o 
  -2   2  16      712.12      718.54     25.96 o 
   0   2  16     2489.70     2481.30     53.59 o 
   2   2  16     5202.90     5129.70     97.85 o 
   4   2  16     1524.93     1494.55     38.94 o 
   6   2  16     1030.30     1033.39     33.55 o 
   8   2  16      177.62      189.52     20.97 o 
  10   2  16     1555.57     1443.19     39.91 o 
  12   2  16     1982.27     1750.11     44.76 o 
  14   2  16      447.73      453.10     25.96 o 
  16   2  16     1067.52     1034.73     36.24 o 
  18   2  16     1101.34     1070.69     38.13 o 
  20   2  16      329.20      402.84     26.15 o 
  22   2  16       50.32       16.94     24.62 o 
  24   2  16      228.75      204.52     23.24 o 
  26   2  16       72.60       62.95     27.52 o 
 -39   3  16        0.86       34.35     43.04 o 
 -37   3  16        4.42        4.69     16.31 o 
 -35   3  16       83.94      106.92     14.39 o 
 -33   3  16      311.29      315.25     19.23 o 
 -31   3  16       15.05       10.96     10.44 o 
 -29   3  16     1482.80     1510.99     29.68 o 
 -27   3  16      290.12      338.28     16.09 o 
 -25   3  16       16.37        7.85      8.18 o 
 -23   3  16      539.45      549.74     18.00 o 
 -21   3  16        1.84       12.11      7.61 o 
 -19   3  16       36.72       36.94      8.18 o 
 -17   3  16      413.58      400.17     15.13 o 
 -15   3  16      141.68      157.79     14.98 o 
 -13   3  16      907.67      875.40     23.36 o 
 -11   3  16     1314.35     1221.53     30.25 o 
  -9   3  16     1842.25     1795.31     40.35 o 
  -7   3  16        0.59        7.56     14.46 o 
  -5   3  16      738.76      760.41     33.82 o 
  -3   3  16      266.55      277.14     21.74 o 
  -1   3  16       80.68       97.93     16.39 o 
   1   3  16     1011.69      883.21     35.12 o 
   3   3  16     1400.22     1384.32     75.72 o 
   5   3  16     1928.30     1963.25     47.20 o 
   7   3  16      125.51      114.18     18.64 o 
   9   3  16      357.84      342.05     25.77 o 
  11   3  16        7.74        8.86     15.53 o 
  13   3  16      532.95      564.42     29.36 o 
  15   3  16      205.54      196.70     21.52 o 
  17   3  16      363.60      362.63     25.19 o 
  19   3  16      791.02      834.08     35.59 o 
  21   3  16      160.47      189.55     22.11 o 
  23   3  16       97.83      115.66     25.77 o 
  25   3  16        0.31      -17.41     17.41 o 
 -36   4  16        4.68       21.52     32.28 o 
 -34   4  16        0.38      -12.37     12.37 o 
 -32   4  16       18.59       23.20     12.31 o 
 -30   4  16       76.46       71.42     13.80 o 
 -28   4  16      364.82      378.29     17.46 o 
 -26   4  16        3.35        6.73      9.51 o 
 -24   4  16      178.41      182.64     13.52 o 
 -22   4  16      373.02      379.96     17.64 o 
 -20   4  16       24.19       19.01      9.44 o 
 -18   4  16       56.96       52.17     14.00 o 
 -16   4  16       59.58       82.39     17.41 o 
 -14   4  16        0.10       12.26     11.88 o 
 -12   4  16      517.23      472.26     27.96 o 
 -10   4  16      346.68      325.23     24.85 o 
  -8   4  16        0.89      -12.43     12.43 o 
  -6   4  16      274.13      285.91     23.67 o 
  -4   4  16      271.83      286.01     22.65 o 
  -2   4  16       21.69       12.55     15.53 o 
   0   4  16      183.63      163.41     25.83 o 
   2   4  16      130.71      144.61     19.52 o 
   4   4  16      449.27      416.58     28.89 o 
   6   4  16      241.28      273.97     24.85 o 
   8   4  16       36.37       63.09     24.43 o 
  10   4  16      220.81      209.08     24.46 o 
  12   4  16      356.23      367.88     27.96 o 
  14   4  16      203.10      201.44     24.85 o 
  16   4  16      529.85      520.63     34.17 o 
  18   4  16      132.24      201.08     32.17 o 
  20   4  16        1.87        8.07     22.83 o 
  22   4  16        1.59       -5.38     32.28 o 
 -33   5  16        7.11       45.73     22.83 o 
 -31   5  16       33.77       39.55     19.52 o 
 -29   5  16       76.98       80.10     16.63 o 
 -27   5  16       95.96       94.38     17.33 o 
 -25   5  16       89.55      134.64     16.84 o 
 -23   5  16      331.80      367.91     24.81 o 
 -21   5  16       87.78       88.92     24.76 o 
 -19   5  16      123.71      120.84     59.18 o 
 -17   5  16       79.67       87.70     19.52 o 
 -15   5  16      738.02      758.96     37.28 o 
 -13   5  16      458.28      508.61     32.00 o 
 -11   5  16      599.54      639.09     33.89 o 
  -9   5  16      156.37      179.54     22.65 o 
  -7   5  16      226.17      249.78     24.85 o 
  -5   5  16        0.74      -14.25     14.25 o 
  -3   5  16      251.38      255.54     23.67 o 
  -1   5  16      349.02      329.92     25.77 o 
   1   5  16     1755.09     1834.28     72.38 o 
   3   5  16      840.36      909.09     41.34 o 
   5   5  16      483.52      544.35     32.00 o 
   7   5  16      356.25      310.83     38.34 o 
   9   5  16      142.96      149.17     23.75 o 
  11   5  16      159.09      129.39     27.88 o 
  13   5  16     1522.41     1668.94     70.31 o 
  15   5  16      538.71      385.04    129.13 o 
  17   5  16      721.98      561.55    139.89 o 
  19   5  16      403.03      572.31     64.56 o 
 -26   6  16        0.51        5.38     32.28 o 
 -24   6  16       66.98       34.97     22.83 o 
 -22   6  16        1.24       48.42     32.28 o 
 -20   6  16        0.07      -24.21     24.21 o 
 -18   6  16       44.92        5.88     29.05 o 
 -16   6  16       39.50       42.24     19.52 o 
 -14   6  16        2.93       -1.90     16.39 o 
 -12   6  16       24.46       41.25     18.64 o 
 -10   6  16       83.32      123.98     21.74 o 
  -8   6  16      152.93      157.16     23.67 o 
  -6   6  16       41.93       34.08     18.64 o 
  -4   6  16      274.22      273.40     27.96 o 
  -2   6  16        0.49       -6.33     16.39 o 
   0   6  16       39.67       55.79     20.54 o 
   2   6  16       60.19       79.53     21.74 o 
   4   6  16       37.81       52.39     20.54 o 
   6   6  16       40.24       46.35     24.51 o 
   8   6  16      102.37       73.17     32.28 o 
  10   6  16      128.81      110.30     30.44 o 
  12   6  16       15.51      -10.76     22.83 o 
  14   6  16      139.13      209.83     48.42 o 
 -19   7  16       17.08      -26.90     26.90 o 
 -17   7  16      150.02      170.27     40.35 o 
 -15   7  16      216.73      222.36     45.73 o 
 -13   7  16       53.34       21.94     29.59 o 
 -11   7  16       14.20        2.69     22.83 o 
  -9   7  16       14.91       36.83     24.51 o 
  -7   7  16      189.07      195.04     34.24 o 
  -5   7  16       34.90       68.15     28.34 o 
  -3   7  16      246.40      311.64     39.81 o 
  -1   7  16      587.64      556.34     47.44 o 
   1   7  16      500.90      548.37     47.44 o 
   3   7  16      231.24      234.01     35.99 o 
   5   7  16       53.38       80.71     43.04 o 
 -41   1  17       11.32        5.38     29.59 o 
 -39   1  17        2.04      -14.76     14.76 o 
 -37   1  17       33.55       46.89     15.32 o 
 -35   1  17      277.43      273.56     19.65 o 
 -33   1  17       70.73       86.65     13.18 o 
 -31   1  17       20.24       34.10     10.20 o 
 -29   1  17      438.97      482.61     18.66 o 
 -27   1  17       77.02       78.76      9.90 o 
 -25   1  17        2.12       -0.67      7.61 o 
 -23   1  17       48.85       61.83      9.19 o 
 -21   1  17      180.02      199.18     11.81 o 
 -19   1  17       14.57       12.27      7.26 o 
 -17   1  17      287.43      280.24     12.41 o 
 -15   1  17       19.99       19.17      7.52 o 
 -13   1  17       52.18       38.77      8.35 o 
 -11   1  17       54.35       59.79      9.37 o 
  -9   1  17      320.41      323.21     14.53 o 
  -7   1  17       22.33       21.14      9.13 o 
  -5   1  17       13.34        6.01      8.41 o 
  -3   1  17      336.74      337.52     17.36 o 
  -1   1  17      971.69      988.18     30.01 o 
   1   1  17     1340.62     1410.63     42.94 o 
   3   1  17      433.08      479.78     19.23 o 
   5   1  17      892.66      909.22     28.34 o 
   7   1  17       61.24       45.73     13.45 o 
   9   1  17       20.43       19.62     12.59 o 
  11   1  17       53.18       77.92     17.08 o 
  13   1  17      156.17      145.17     18.03 o 
  15   1  17      177.19      157.76     19.41 o 
  17   1  17      167.40      224.48     21.83 o 
  19   1  17       94.93      108.73     19.09 o 
  21   1  17        0.74        7.17     18.64 o 
  23   1  17       16.61       20.26     18.93 o 
  25   1  17      429.79      490.92     37.02 o 
 -40   2  17        0.12       -9.29     20.67 o 
 -38   2  17       19.94       21.52     18.64 o 
 -36   2  17        0.19        1.79     15.53 o 
 -34   2  17        1.34       -1.03     10.08 o 
 -32   2  17        1.35       -4.38      9.70 o 
 -30   2  17      341.55      321.71     17.05 o 
 -28   2  17       79.41       64.29     10.93 o 
 -26   2  17        0.52       -1.72      7.42 o 
 -24   2  17        4.89        1.29      7.26 o 
 -22   2  17       56.10       59.18      9.51 o 
 -20   2  17       26.78       20.14      7.79 o 
 -18   2  17       32.46       29.59      7.98 o 
 -16   2  17       70.63       75.53      9.81 o 
 -14   2  17      558.27      508.54     18.57 o 
 -12   2  17        0.34       19.37      9.62 o 
 -10   2  17      326.87      361.75     16.01 o 
  -8   2  17      449.21      464.18     17.43 o 
  -6   2  17       58.20       63.56      9.70 o 
  -4   2  17       55.70       41.55     11.88 o 
  -2   2  17       67.16       55.39     12.59 o 
   0   2  17        0.45      -10.76     15.22 o 
   2   2  17      108.42      116.49     22.83 o 
   4   2  17      276.15      302.59     22.52 o 
   6   2  17      285.53      322.10     21.83 o 
   8   2  17      571.21      533.09     28.15 o 
  10   2  17      158.59      152.91     21.62 o 
  12   2  17      103.84       99.71     16.70 o 
  14   2  17      443.09      459.63     28.15 o 
  16   2  17      209.07      206.62     22.52 o 
  18   2  17        2.97      -18.30     18.30 o 
  20   2  17        4.98       16.32     16.36 o 
  22   2  17        6.14       13.15     16.70 o 
  24   2  17        0.70        7.17     18.64 o 
 -37   3  17        0.51        8.97     15.53 o 
 -35   3  17       37.74       21.56     21.73 o 
 -33   3  17      107.66       95.98     14.15 o 
 -31   3  17      402.52      404.44     20.78 o 
 -29   3  17       97.30      106.08     12.96 o 
 -27   3  17       26.78       14.12      9.51 o 
 -25   3  17       21.32       34.66      9.54 o 
 -23   3  17      495.55      528.83     18.24 o 
 -21   3  17        0.54       -5.10      7.79 o 
 -19   3  17        0.65        4.61      8.13 o 
 -17   3  17       50.02       28.06      9.90 o 
 -15   3  17       12.41        4.25      8.27 o 
 -13   3  17       90.01      119.18     24.45 o 
 -11   3  17       59.66       53.80     13.45 o 
  -9   3  17       22.24       10.76     13.25 o 
  -7   3  17      178.77      177.21     20.21 o 
  -5   3  17      884.52      840.51     35.12 o 
  -3   3  17       90.86      108.93     18.64 o 
  -1   3  17       20.44       18.45     19.57 o 
   1   3  17        1.77        5.38     13.25 o 
   3   3  17      564.70      570.32     39.81 o 
   5   3  17      990.99      897.10     47.44 o 
   7   3  17        1.13       14.35     15.53 o 
   9   3  17       20.66       10.35     14.25 o 
  11   3  17       53.15       27.22     16.39 o 
  13   3  17       41.33       47.23     16.70 o 
  15   3  17        0.13       31.70     15.03 o 
  17   3  17       14.06       39.46     16.31 o 
  19   3  17        0.08        9.70     15.80 o 
  21   3  17        1.88        5.38     18.64 o 
  23   3  17        0.18       -0.95     18.93 o 
 -36   4  17      331.29      326.20     78.01 o 
 -34   4  17       87.64       99.28     20.54 o 
 -32   4  17       11.00        8.57     13.31 o 
 -30   4  17       29.69       34.24     11.93 o 
 -28   4  17        0.00      -10.98     10.98 o 
 -26   4  17      575.95      587.00     20.59 o 
 -24   4  17       39.94       48.99     11.19 o 
 -22   4  17       62.65       61.44     12.72 o 
 -20   4  17        2.24        2.39     11.88 o 
 -18   4  17       40.04       46.79     14.00 o 
 -16   4  17        0.23       -9.06     12.14 o 
 -14   4  17       63.02       72.88     20.67 o 
 -12   4  17      152.33      168.78     21.74 o 
 -10   4  17      150.32      152.99     20.54 o 
  -8   4  17       52.27       10.76     15.53 o 
  -6   4  17       36.91       44.84     15.53 o 
  -4   4  17       27.27       34.18     16.39 o 
  -2   4  17        0.95       -1.24     14.25 o 
   0   4  17        0.90        7.04     15.61 o 
   2   4  17      517.79      516.77     31.06 o 
   4   4  17       62.14       56.16     17.41 o 
   6   4  17       78.52       80.17     19.52 o 
   8   4  17       20.22       40.35     22.83 o 
  10   4  17       57.14       44.39     17.41 o 
  12   4  17      411.19      428.66     42.70 o 
  14   4  17      649.68      689.61     38.23 o 
  16   4  17      106.24      111.55     26.63 o 
  18   4  17        1.71       -2.69     22.83 o 
  20   4  17        2.70       23.18     24.51 o 
 -31   5  17        0.96       12.55     18.64 o 
 -29   5  17       57.80       32.57     20.54 o 
 -27   5  17      158.88      201.30     20.74 o 
 -25   5  17       36.88       64.56     18.64 o 
 -23   5  17       46.06       39.46     18.64 o 
 -21   5  17       20.89       25.32     16.39 o 
 -19   5  17       20.13       12.55     15.53 o 
 -17   5  17       38.05       48.42     22.83 o 
 -15   5  17      156.87      145.01     22.65 o 
 -13   5  17      239.43      245.17     25.77 o 
 -11   5  17      386.41      435.58     37.99 o 
  -9   5  17       78.64       88.07     20.54 o 
  -7   5  17      103.99      106.67     19.52 o 
  -5   5  17      135.56      147.83     22.65 o 
  -3   5  17       15.37       31.95     17.41 o 
  -1   5  17      960.82     1010.29     45.94 o 
   1   5  17      287.51      361.98     28.89 o 
   3   5  17      164.26      185.02     23.67 o 
   5   5  17       26.39        8.55     16.39 o 
   7   5  17        2.04        0.00     16.39 o 
   9   5  17       39.33       37.66     22.83 o 
  11   5  17        3.79        5.38     32.28 o 
  13   5  17        0.91       40.26     80.71 o 
  15   5  17        3.29       17.93     53.80 o 
  17   5  17       51.09       53.80     37.66 o 
 -24   6  17        7.28      102.23     37.66 o 
 -22   6  17       85.98       69.94     32.28 o 
 -20   6  17        4.14      -19.02     19.02 o 
 -18   6  17        6.57       -0.98     20.67 o 
 -16   6  17        8.08       10.49     19.52 o 
 -14   6  17       57.73       78.91     21.74 o 
 -12   6  17        5.60       -0.95     16.39 o 
 -10   6  17       90.69       78.91     21.74 o 
  -8   6  17      396.95      406.84     33.03 o 
  -6   6  17       29.99       31.83     18.12 o 
  -4   6  17       72.41       40.15     24.51 o 
  -2   6  17       16.45        8.97     18.64 o 
   0   6  17        7.25       10.76     22.83 o 
   2   6  17        2.12      -20.67     20.67 o 
   4   6  17       23.85       21.52     22.83 o 
   6   6  17       17.49       16.14     26.63 o 
   8   6  17        8.38       21.52     26.63 o 
  10   6  17       86.07       54.16     34.97 o 
 -13   7  17      249.56      220.59     48.42 o 
 -11   7  17       17.69       45.91     28.34 o 
  -9   7  17       92.29      118.37     30.44 o 
  -7   7  17       59.10       52.73     28.34 o 
  -5   7  17      192.68      245.54     38.04 o 
  -3   7  17       77.23       61.87     30.44 o 
 -40   0  18       48.90       16.14     32.28 o 
 -38   0  18      366.95      330.91     38.04 o 
 -36   0  18      346.92      293.03     34.24 o 
 -34   0  18      148.03      191.98     23.67 o 
 -32   0  18       82.91       75.81     18.64 o 
 -30   0  18        0.02        1.92     13.25 o 
 -28   0  18      115.69      106.91     15.32 o 
 -26   0  18      392.45      375.38     22.11 o 
 -24   0  18      428.59      423.05     23.45 o 
 -22   0  18     3751.69     3661.78     62.51 o 
 -20   0  18     3050.64     2972.57     54.44 o 
 -18   0  18      208.45      188.00     21.74 o 
 -16   0  18        2.48        7.04      9.85 o 
 -14   0  18      398.31      409.59     20.51 o 
 -12   0  18     1578.47     1552.03     43.27 o 
 -10   0  18     2633.74     2712.92     56.57 o 
  -8   0  18     3235.60     3220.08     79.62 o 
  -6   0  18     1028.01     1084.39     45.18 o 
  -4   0  18     1004.62     1020.85     43.63 o 
  -2   0  18       28.79      -21.52     21.52 o 
   0   0  18      828.27      977.50     53.80 o 
   2   0  18     5099.93     5299.58     87.86 o 
   4   0  18     1201.78     1311.98     42.38 o 
   6   0  18     1896.85     2045.42     53.59 o 
   8   0  18     1736.80     1736.52     50.47 o 
  10   0  18     1402.03     1487.85     48.18 o 
  12   0  18       94.38      110.48     26.63 o 
  14   0  18        7.50       16.14     19.02 o 
  16   0  18        4.36       -1.96     20.67 o 
  18   0  18      322.25      312.15     38.04 o 
  20   0  18     1436.53     1450.84     68.48 o 
  22   0  18      528.78      515.95     47.44 o 
  24   0  18      339.95      331.44     41.85 o 
 -39   1  18        0.64       10.76     19.02 o 
 -37   1  18        0.20        2.69     13.45 o 
 -35   1  18        8.88        8.07     13.45 o 
 -33   1  18      374.93      365.37     20.78 o 
 -31   1  18      100.76       92.68     12.99 o 
 -29   1  18       15.15       11.84     10.50 o 
 -27   1  18      270.36      245.78     14.17 o 
 -25   1  18      314.12      297.05     14.59 o 
 -23   1  18      236.74      238.50     13.52 o 
 -21   1  18       85.55       87.95     10.11 o 
 -19   1  18     1119.38     1030.73     22.56 o 
 -17   1  18        8.01        3.36      7.61 o 
 -15   1  18     1319.69     1271.94     25.80 o 
 -13   1  18      997.30      983.78     28.07 o 
 -11   1  18      122.27      132.43     12.03 o 
  -9   1  18       30.42       20.85      9.99 o 
  -7   1  18       10.22        0.00      9.62 o 
  -5   1  18        0.43        0.00     12.43 o 
  -3   1  18      465.15      482.12     25.77 o 
  -1   1  18        3.81       -8.97     12.43 o 
   1   1  18      351.15      348.01     21.27 o 
   3   1  18      311.39      301.32     21.27 o 
   5   1  18      385.98      381.88     21.49 o 
   7   1  18      287.75      323.80     20.11 o 
   9   1  18      715.01      687.12     26.34 o 
  11   1  18       79.14       76.50     14.19 o 
  13   1  18       22.08       30.24     15.80 o 
  15   1  18        2.43       21.03     14.61 o 
  17   1  18      423.49      447.09     27.92 o 
  19   1  18       35.70       32.95     21.30 o 
  21   1  18      131.98      167.63     26.80 o 
  23   1  18        0.03       -9.96     18.12 o 
 -38   2  18       34.90       86.50     24.51 o 
 -36   2  18       89.28       88.48     17.33 o 
 -34   2  18      146.11      145.78     19.41 o 
 -32   2  18       48.28       57.61     13.48 o 
 -30   2  18       25.61       19.22     11.27 o 
 -28   2  18      106.26      101.69     12.20 o 
 -26   2  18       62.33       55.64      9.93 o 
 -24   2  18      170.25      155.88     12.26 o 
 -22   2  18      779.51      812.47     21.58 o 
 -20   2  18      376.59      362.82     15.13 o 
 -18   2  18      166.60      188.71     12.86 o 
 -16   2  18      297.67      328.31     24.85 o 
 -14   2  18       99.40      108.34     11.93 o 
 -12   2  18      494.71      539.94     19.77 o 
 -10   2  18     1986.13     1981.45     35.36 o 
  -8   2  18     2264.44     2194.10     46.52 o 
  -6   2  18     1308.27     1242.27     39.26 o 
  -4   2  18        0.30      -10.76     10.76 o 
  -2   2  18      455.65      497.19     27.96 o 
   0   2  18      255.92      259.08     28.34 o 
   2   2  18      518.32      526.76     35.99 o 
   4   2  18     2250.70     2214.97     92.17 o 
   6   2  18      617.09      691.49     28.84 o 
   8   2  18     1038.18     1160.50     39.13 o 
  10   2  18     1275.17     1317.39     40.22 o 
  12   2  18      895.01      998.38     38.13 o 
  14   2  18       64.79       72.84     17.33 o 
  16   2  18      162.67      146.44     21.27 o 
  18   2  18      269.76      238.82     45.82 o 
  20   2  18      500.70      481.99     36.50 o 
  22   2  18     1010.20     1278.49     57.54 o 
 -37   3  18        0.33        7.34     20.67 o 
 -35   3  18        0.05        5.38     20.67 o 
 -33   3  18       88.28       86.02     18.03 o 
 -31   3  18      223.72      231.76     20.85 o 
 -29   3  18      109.86      118.42     14.93 o 
 -27   3  18      362.37      356.92     19.65 o 
 -25   3  18      635.66      613.12     20.15 o 
 -23   3  18       18.32       25.02      9.36 o 
 -21   3  18     1055.51     1070.39     27.25 o 
 -19   3  18      789.75      775.65     24.06 o 
 -17   3  18        0.79       -8.07      9.99 o 
 -15   3  18      230.04      228.42     16.84 o 
 -13   3  18        1.05        7.02     10.40 o 
 -11   3  18      315.93      324.52     23.67 o 
  -9   3  18     1253.72     1249.60     51.25 o 
  -7   3  18     1067.95     1102.34     40.38 o 
  -5   3  18     1080.24     1129.42     43.22 o 
  -3   3  18        1.99       -6.15     13.25 o 
  -1   3  18        0.50        1.54     13.25 o 
   1   3  18        3.07       -5.38     15.22 o 
   3   3  18      290.55      291.00     51.11 o 
   5   3  18       56.92       45.73     24.21 o 
   7   3  18      322.98      302.02     32.17 o 
   9   3  18      969.96      943.92     41.34 o 
  11   3  18      829.54      883.44     40.14 o 
  13   3  18      678.07      717.99     33.55 o 
  15   3  18       33.53       39.73     17.33 o 
  17   3  18      672.89      734.46     48.83 o 
  19   3  18      432.74      514.33     38.23 o 
  21   3  18      143.89      110.46     32.17 o 
 -34   4  18       13.38       37.66     22.83 o 
 -32   4  18       43.76       36.05     19.52 o 
 -30   4  18      105.74      100.78     18.40 o 
 -28   4  18       39.59       39.49     14.19 o 
 -26   4  18      133.77      101.09     18.83 o 
 -24   4  18       37.49       32.47     12.84 o 
 -22   4  18      325.19      347.79     27.18 o 
 -20   4  18      195.00      215.08     21.52 o 
 -18   4  18       35.26       35.32     14.00 o 
 -16   4  18      107.74      103.04     16.14 o 
 -14   4  18      117.46       83.72     34.97 o 
 -12   4  18       18.11       40.35     19.02 o 
 -10   4  18       15.71       17.01     14.91 o 
  -8   4  18      346.01      333.09     27.96 o 
  -6   4  18      817.82      889.53     39.26 o 
  -4   4  18       47.86       48.74     16.39 o 
  -2   4  18       30.59       14.35     15.53 o 
   0   4  18        1.08      -13.25     13.25 o 
   2   4  18      102.13       97.84     22.59 o 
   4   4  18      284.01      205.28     32.28 o 
   6   4  18      218.47      223.58     30.44 o 
   8   4  18      702.54      693.73     47.44 o 
  10   4  18      131.39      118.55     28.34 o 
  12   4  18       22.82       20.62     37.66 o 
  14   4  18        7.40        2.69     22.83 o 
  16   4  18      194.98      236.00     96.85 o 
  18   4  18       78.44       75.68     34.97 o 
 -29   5  18        3.41      -20.67     20.67 o 
 -27   5  18       20.48       43.04     32.28 o 
 -25   5  18      147.39      109.40     56.49 o 
 -23   5  18      113.38      152.21     23.67 o 
 -21   5  18      566.59      580.28     35.12 o 
 -19   5  18      801.11      756.10     38.23 o 
 -17   5  18      102.87      104.92     26.63 o 
 -15   5  18       23.20       21.52     26.90 o 
 -13   5  18      230.04      276.37     27.96 o 
 -11   5  18      249.54      252.53     27.82 o 
  -9   5  18     1446.94     1559.10     52.81 o 
  -7   5  18      657.66      699.42     38.23 o 
  -5   5  18      173.02      191.86     24.85 o 
  -3   5  18      244.63      206.88     28.59 o 
  -1   5  18       79.55       92.42     20.54 o 
   1   5  18       28.82       43.04     18.64 o 
   3   5  18      259.10      243.53     25.77 o 
   5   5  18      503.47      512.34     53.80 o 
   7   5  18     1045.48     1210.58     91.47 o 
   9   5  18      447.80      451.95     64.56 o 
  11   5  18      222.37      295.92     53.80 o 
  13   5  18       96.40      123.75     43.04 o 
 -22   6  18        7.79      -21.52     26.90 o 
 -20   6  18       17.99       59.18     37.66 o 
 -18   6  18       17.99       10.76     32.28 o 
 -16   6  18        1.83       -5.38     32.28 o 
 -14   6  18       24.29       16.14     21.89 o 
 -12   6  18        4.71       17.93     21.89 o 
 -10   6  18        4.70       28.56     24.51 o 
  -8   6  18      101.01      106.36     28.34 o 
  -6   6  18       45.46       75.32     26.63 o 
  -4   6  18      113.47      115.50     28.34 o 
  -2   6  18       44.04       61.87     26.63 o 
   0   6  18       78.64      101.51     28.34 o 
   2   6  18       10.41       12.83     24.51 o 
   4   6  18       26.96       29.59     26.63 o 
   6   6  18        9.07       34.97     26.63 o 
 -37   1  19        7.51       -3.91     20.67 o 
 -35   1  19       17.82       22.87     16.14 o 
 -33   1  19        6.60        4.04     13.45 o 
 -31   1  19       32.64       14.08     11.59 o 
 -29   1  19       11.65        2.48     10.08 o 
 -27   1  19        2.68        9.31     10.08 o 
 -25   1  19        0.51        7.16      8.09 o 
 -23   1  19      189.50      192.92     12.66 o 
 -21   1  19       11.84       12.35      8.09 o 
 -19   1  19      507.22      497.40     18.20 o 
 -17   1  19       19.69        7.69      8.13 o 
 -15   1  19       18.06       17.18     10.08 o 
 -13   1  19      345.70      353.34     18.89 o 
 -11   1  19      609.22      565.10     22.58 o 
  -9   1  19      413.71      444.56     19.78 o 
  -7   1  19       68.14       40.35     13.45 o 
  -5   1  19        0.13       -3.84     13.25 o 
  -3   1  19        0.00       18.83     15.22 o 
  -1   1  19      625.01      571.45     28.89 o 
   1   1  19       74.34       53.49     16.39 o 
   3   1  19      295.41      345.43     25.77 o 
   5   1  19       69.81       66.50     20.19 o 
   7   1  19      122.32      147.35     17.69 o 
   9   1  19      102.07      110.59     16.27 o 
  11   1  19        8.71        9.82     14.00 o 
  13   1  19        9.01      -13.81     13.81 o 
  15   1  19      180.57      199.25     19.90 o 
  17   1  19        0.20       12.11     16.14 o 
  19   1  19      115.55      101.15     22.11 o 
  21   1  19      335.37      345.90     28.84 o 
 -36   2  19        1.14        4.37     17.41 o 
 -34   2  19      100.92       91.78     18.83 o 
 -32   2  19        0.70       17.25     12.42 o 
 -30   2  19        0.97        8.07     10.98 o 
 -28   2  19       76.61       78.21     13.48 o 
 -26   2  19        4.31       -4.64      9.06 o 
 -24   2  19        0.79       -5.22      8.35 o 
 -22   2  19       53.80       58.65     10.64 o 
 -20   2  19        2.12       17.93      9.70 o 
 -18   2  19       15.75       30.16     11.03 o 
 -16   2  19       20.04       15.19      9.90 o 
 -14   2  19        3.70       10.76      9.37 o 
 -12   2  19      218.83      192.12     13.80 o 
 -10   2  19       22.86       23.48     10.87 o 
  -8   2  19      459.61      452.85     27.96 o 
  -6   2  19      379.04      422.39     26.80 o 
  -4   2  19      309.41      312.43     30.44 o 
  -2   2  19       37.99       28.37     20.67 o 
   0   2  19       41.65       51.85     20.67 o 
   2   2  19      336.50      332.66     34.24 o 
   4   2  19      607.61      629.50     39.81 o 
   6   2  19      125.72      139.57     22.90 o 
   8   2  19       65.64       78.79     18.03 o 
  10   2  19       24.38       50.92     17.86 o 
  12   2  19       89.13       51.98     21.22 o 
  14   2  19        3.28       18.83     17.08 o 
  16   2  19        6.81        0.00     16.14 o 
  18   2  19      124.72       93.26     24.85 o 
  20   2  19       26.38        0.57     21.69 o 
 -35   3  19       17.68       37.66     24.51 o 
 -33   3  19       42.17       37.66     18.64 o 
 -31   3  19       64.03       57.59     16.70 o 
 -29   3  19       91.75       76.47     15.27 o 
 -27   3  19      197.87      189.12     17.14 o 
 -25   3  19       37.26       47.35     14.44 o 
 -23   3  19       67.26       59.18     13.18 o 
 -21   3  19      146.75      119.35     14.93 o 
 -19   3  19        1.86        5.64     11.41 o 
 -17   3  19      106.80      152.66     19.44 o 
 -15   3  19      296.87      322.33     20.11 o 
 -13   3  19      239.82      249.55     20.04 o 
 -11   3  19       63.13       63.93     16.39 o 
  -9   3  19       22.09       16.97     14.25 o 
  -7   3  19        2.19        4.18     16.81 o 
  -5   3  19        3.31       -9.11     14.25 o 
  -3   3  19      151.13      158.25     20.54 o 
  -1   3  19      151.16      148.40     26.63 o 
   1   3  19      167.54      193.22     28.34 o 
   3   3  19       25.12        0.00     19.02 o 
   5   3  19       17.40        6.36     20.67 o 
   7   3  19       46.68       56.49     22.83 o 
   9   3  19       15.87       37.25     24.51 o 
  11   3  19      241.31      299.21     28.89 o 
  13   3  19        0.48      -23.97     26.90 o 
  15   3  19        0.34      -28.77     28.77 o 
  17   3  19      154.29      160.78     27.96 o 
 -32   4  19       31.88       20.11     18.12 o 
 -30   4  19       20.89        5.38     22.83 o 
 -28   4  19        5.30       -7.60     16.39 o 
 -26   4  19       26.14       11.25     24.21 o 
 -24   4  19      198.82      187.48     24.85 o 
 -22   4  19        5.05       -7.17     15.53 o 
 -20   4  19       86.71      127.38     20.54 o 
 -18   4  19      138.76      147.72     21.74 o 
 -16   4  19        5.93       -2.48     14.25 o 
 -14   4  19        0.70        9.61     13.25 o 
 -12   4  19      162.63      163.76     28.34 o 
 -10   4  19      376.29      403.60     34.24 o 
  -8   4  19     1081.95     1156.93     46.89 o 
  -6   4  19      386.06      434.34     28.89 o 
  -4   4  19        0.63       -8.97     15.53 o 
  -2   4  19      472.57      502.50     32.00 o 
   0   4  19      187.98      190.57     23.67 o 
   2   4  19      209.29      252.53     34.24 o 
   4   4  19      356.00      400.33     53.80 o 
   6   4  19       42.92       52.98     24.51 o 
   8   4  19       22.78       32.28     32.28 o 
  10   4  19       23.15       10.76     37.66 o 
  12   4  19        4.69       16.14     37.66 o 
  14   4  19       19.10       43.46     29.59 o 
 -27   5  19        4.95        5.38     26.90 o 
 -25   5  19        0.32      -16.14     26.90 o 
 -23   5  19       92.01      101.15     28.34 o 
 -21   5  19      123.64      137.61     28.34 o 
 -19   5  19      163.74      157.12     28.34 o 
 -17   5  19       23.03        5.38     19.02 o 
 -15   5  19        0.05        0.00     19.02 o 
 -13   5  19       15.62       34.97     22.83 o 
 -11   5  19       31.52       45.73     22.83 o 
  -9   5  19      196.48      216.08     25.77 o 
  -7   5  19        0.46        3.59     18.64 o 
  -5   5  19       20.51       25.11     18.64 o 
  -3   5  19      169.76      182.80     32.17 o 
  -1   5  19       61.85       56.49     26.63 o 
   1   5  19        4.09        6.85     20.67 o 
   3   5  19       42.44       31.87     24.51 o 
   5   5  19       87.94       80.71     37.66 o 
   7   5  19        0.30        5.38     32.28 o 
   9   5  19       65.75      102.23     43.04 o 
 -16   6  19        0.30       16.14     32.28 o 
 -14   6  19       78.03       91.47     43.04 o 
 -12   6  19       82.82       89.31     28.34 o 
 -10   6  19        0.99      -29.14     29.59 o 
  -8   6  19       16.75       16.14     24.51 o 
  -6   6  19       39.77       49.96     26.90 o 
  -4   6  19        0.03      -21.89     21.89 o 
  -2   6  19       56.91       34.97     26.63 o 
   0   6  19        0.74        0.00     22.83 o 
 -36   0  20      234.97      193.69     43.04 o 
 -34   0  20      467.20      447.73     67.25 o 
 -32   0  20      384.38      327.98     35.99 o 
 -30   0  20      516.25      484.61     31.06 o 
 -28   0  20       41.69       45.89     19.69 o 
 -26   0  20       13.77        9.52     14.25 o 
 -24   0  20       92.84      107.61     18.64 o 
 -22   0  20      218.88      203.11     33.78 o 
 -20   0  20      980.03      909.67     31.38 o 
 -18   0  20     1239.16     1205.94     55.62 o 
 -16   0  20     1240.19     1325.70     43.27 o 
 -14   0  20     1064.58     1077.58     49.02 o 
 -12   0  20      489.33      413.17     33.61 o 
 -10   0  20        1.20       -5.98     16.81 o 
  -8   0  20     2283.24     2297.32     70.31 o 
  -6   0  20      425.14      426.58     32.17 o 
  -4   0  20      142.39      118.37     32.28 o 
  -2   0  20     7451.26     7301.12    182.93 o 
   0   0  20     1454.12     1409.65     75.32 o 
   2   0  20      457.13      532.65     48.42 o 
   4   0  20        0.28       12.91     29.59 o 
   6   0  20      274.64      275.18     26.80 o 
   8   0  20      157.03      131.87     30.44 o 
  10   0  20      238.93      242.23     34.24 o 
  12   0  20      251.53      230.59     34.24 o 
  14   0  20      612.87      743.89     53.26 o 
  16   0  20       33.02       11.59     24.51 o 
  18   0  20      902.99     1043.90     60.87 o 
 -35   1  20       54.79       72.78     20.54 o 
 -33   1  20       25.47       25.56     16.14 o 
 -31   1  20       31.97       20.30     14.61 o 
 -29   1  20       38.33       23.90     11.59 o 
 -27   1  20       68.72       58.36     12.31 o 
 -25   1  20       54.90       57.00     12.31 o 
 -23   1  20      228.67      245.93     16.36 o 
 -21   1  20      163.66      153.02     13.14 o 
 -19   1  20        0.04       -3.91      8.59 o 
 -17   1  20        8.05       -6.68      9.06 o 
 -15   1  20        0.63       -9.52      9.57 o 
 -13   1  20       31.32       52.84     12.84 o 
 -11   1  20      160.22      133.25     18.03 o 
  -9   1  20       14.42        7.91     14.76 o 
  -7   1  20       20.71       -1.54     21.92 o 
  -5   1  20     1997.99     2065.54     52.62 o 
  -3   1  20       99.61      113.03     29.59 o 
  -1   1  20        3.72      -16.14     21.52 o 
   1   1  20       14.76       -5.38     26.90 o 
   3   1  20        0.81       -0.63     16.39 o 
   5   1  20      122.85      151.03     24.18 o 
   7   1  20       20.91       29.26     17.41 o 
   9   1  20       64.42       81.35     15.27 o 
  11   1  20        7.22        3.01     13.62 o 
  13   1  20       27.59       12.66     14.98 o 
  15   1  20       22.83      -12.11     17.41 o 
  17   1  20        3.41      -18.12     18.12 o 
  19   1  20       12.59       26.90     20.04 o 
 -34   2  20       37.76       40.62     19.52 o 
 -32   2  20       27.13       43.44     16.70 o 
 -30   2  20       42.96       32.54     15.32 o 
 -28   2  20      319.46      332.86     21.66 o 
 -26   2  20       43.88       64.36     13.84 o 
 -24   2  20        3.99       -0.73     10.87 o 
 -22   2  20       13.38        3.89     10.83 o 
 -20   2  20       64.29       50.34     12.84 o 
 -18   2  20      689.15      727.08     24.83 o 
 -16   2  20     1418.66     1430.61     33.21 o 
 -14   2  20     1603.17     1539.65     37.40 o 
 -12   2  20      570.28      623.96     25.14 o 
 -10   2  20        1.17       11.53     17.94 o 
  -8   2  20      442.05      483.47     28.89 o 
  -6   2  20      713.17      626.56     56.49 o 
  -4   2  20     1743.26     1823.93     91.47 o 
  -2   2  20      951.57      952.32     64.56 o 
   0   2  20      556.42      531.54     39.81 o 
   2   2  20       67.39       75.32     24.51 o 
   4   2  20       89.21      134.01     29.59 o 
   6   2  20      278.98      312.19     28.89 o 
   8   2  20       86.80       72.34     20.85 o 
  10   2  20      600.14      631.60     32.11 o 
  12   2  20      358.20      455.15     30.43 o 
  14   2  20      466.82      447.56     66.98 o 
  16   2  20      151.26       90.18     57.37 o 
  18   2  20      279.86      328.20     59.18 o 
 -33   3  20        0.77       -6.01     16.39 o 
 -31   3  20      102.28       65.91     20.61 o 
 -29   3  20       78.97       72.74     18.03 o 
 -27   3  20      102.41       97.27     18.83 o 
 -25   3  20        6.45       26.90     18.64 o 
 -23   3  20        6.41        9.42     13.45 o 
 -21   3  20       45.46       54.14     15.80 o 
 -19   3  20      461.90      454.91     41.16 o 
 -17   3  20     1254.51     1258.84     38.94 o 
 -15   3  20      366.10      376.98     27.96 o 
 -13   3  20        7.23        0.83     14.25 o 
 -11   3  20        0.13      -16.74     16.81 o 
  -9   3  20      115.45      128.67     24.51 o 
  -7   3  20       63.89       21.52     19.02 o 
  -5   3  20      214.15      220.59     28.34 o 
  -3   3  20      982.98      994.05     88.78 o 
  -1   3  20      384.44      463.66     53.80 o 
   1   3  20       36.50       37.66     22.83 o 
   3   3  20      508.70      443.53     59.18 o 
   5   3  20      123.20      102.23     26.63 o 
   7   3  20        4.42        8.07     22.83 o 
   9   3  20      309.50      355.10     53.80 o 
  11   3  20      746.12      860.85     80.71 o 
  13   3  20      193.22      195.04     34.24 o 
  15   3  20      138.48      146.75     34.24 o 
 -28   4  20       70.27       75.32     37.66 o 
 -26   4  20       55.00       36.83     24.51 o 
 -24   4  20        8.79        3.91     20.67 o 
 -22   4  20        8.75       18.59     20.67 o 
 -20   4  20      174.38      160.35     29.59 o 
 -18   4  20      205.09      160.01     23.67 o 
 -16   4  20      205.11      253.85     25.77 o 
 -14   4  20       40.16       54.48     17.41 o 
 -12   4  20       62.97       69.94     25.36 o 
 -10   4  20       75.80      104.19     24.51 o 
  -8   4  20       34.78       24.21     19.02 o 
  -6   4  20      136.59      125.06     21.74 o 
  -4   4  20      577.92      578.32     35.12 o 
  -2   4  20      594.72      572.42     35.12 o 
   0   4  20       35.56       33.52     24.51 o 
   2   4  20       37.93        5.38     32.28 o 
   4   4  20       15.24       43.04     37.66 o 
   6   4  20       28.51       21.52     37.66 o 
   8   4  20       25.44      -10.76     32.28 o 
  10   4  20        1.04        5.38     32.28 o 
 -23   5  20       63.63       86.09     37.66 o 
 -21   5  20       96.52       91.47     37.66 o 
 -19   5  20      155.72      165.20     30.44 o 
 -17   5  20      213.50      252.99     34.24 o 
 -15   5  20      660.55      694.73     49.46 o 
 -13   5  20      401.46      494.99     59.18 o 
 -11   5  20       23.23       37.66     32.28 o 
  -9   5  20        0.64        0.00     32.28 o 
  -7   5  20      224.15      203.07     37.66 o 
  -5   5  20      339.45      348.46     38.04 o 
  -3   5  20      514.40      620.81     47.44 o 
  -1   5  20      592.76      671.77     51.25 o 
   1   5  20      463.11      501.09     43.63 o 
   3   5  20       13.83       53.80     37.66 o 
   5   5  20       66.47       75.32     37.66 o 
 -33   1  21       71.95       76.67     18.83 o 
 -31   1  21       53.22       51.11     16.14 o 
 -29   1  21        0.01      -10.76     13.45 o 
 -27   1  21       12.23       19.30     12.42 o 
 -25   1  21        3.08      -11.41     11.41 o 
 -23   1  21      120.73      120.28     15.27 o 
 -21   1  21      310.74      349.00     20.59 o 
 -19   1  21       58.45       57.28     16.39 o 
 -17   1  21        1.02        5.70     12.59 o 
 -15   1  21       15.53       12.19     13.04 o 
 -13   1  21       72.37       60.21     15.32 o 
 -11   1  21      190.83      168.78     19.50 o 
  -9   1  21        3.29      -12.11     13.45 o 
  -7   1  21     1757.64     1856.97     52.62 o 
  -5   1  21      507.79      547.28     35.99 o 
  -3   1  21       20.23        5.38     26.90 o 
  -1   1  21      867.66      850.09     64.56 o 
   1   1  21       97.45       86.09     32.28 o 
   3   1  21       67.31       -1.96     80.71 o 
   5   1  21      328.77      316.41     27.61 o 
   7   1  21      314.10      275.93     29.53 o 
   9   1  21      400.50      433.99     28.84 o 
  11   1  21      416.13      433.86     26.34 o 
  13   1  21       42.90       54.73     20.74 o 
  15   1  21        1.50      -11.56     16.70 o 
 -32   2  21       21.49       16.14     18.64 o 
 -30   2  21      106.17      101.44     20.54 o 
 -28   2  21        0.02       11.10     17.41 o 
 -26   2  21        3.61       -7.02     14.00 o 
 -24   2  21       15.74       22.46     14.00 o 
 -22   2  21      140.69       97.73     16.70 o 
 -20   2  21       10.44       14.04     14.00 o 
 -18   2  21      519.46      563.54     25.42 o 
 -16   2  21      559.89      616.94     28.67 o 
 -14   2  21       91.17      111.46     19.52 o 
 -12   2  21       24.82       27.53     18.87 o 
 -10   2  21        2.41       -9.68     17.91 o 
  -8   2  21      134.62      118.37     32.28 o 
  -6   2  21      132.42      161.41     37.66 o 
  -4   2  21      410.63      468.09     53.80 o 
  -2   2  21      172.97      102.23     32.28 o 
   0   2  21      126.92      172.17     43.04 o 
   2   2  21       73.76       70.36     24.51 o 
   4   2  21       49.53       21.52     22.83 o 
   6   2  21       79.47      102.60     26.63 o 
   8   2  21       49.27       44.84     21.74 o 
  10   2  21       17.09        1.24     53.80 o 
  12   2  21       42.39       72.39     23.67 o 
  14   2  21       73.47       93.54     25.77 o 
 -29   3  21       10.90       22.87     40.35 o 
 -27   3  21       23.55       38.90     24.51 o 
 -25   3  21       12.42       -2.69     19.02 o 
 -23   3  21       75.98       59.18     22.83 o 
 -21   3  21        0.22       10.76     19.02 o 
 -19   3  21       42.00       64.56     18.64 o 
 -17   3  21      152.49      135.78     21.26 o 
 -15   3  21       14.85       -7.17     15.53 o 
 -13   3  21      100.85       91.47     22.83 o 
 -11   3  21       18.50       30.81     20.67 o 
  -9   3  21      126.70      159.00     26.63 o 
  -7   3  21      345.74      338.96     48.42 o 
  -5   3  21        0.06      -16.14     26.90 o 
  -3   3  21        1.93      -16.14     26.90 o 
  -1   3  21      235.39      188.93     30.44 o 
   1   3  21       37.08       13.45     29.59 o 
   3   3  21      191.67      193.69     48.42 o 
   5   3  21      140.50      150.65     43.04 o 
   7   3  21       69.31       59.18     43.04 o 
   9   3  21       62.70       75.32     37.66 o 
  11   3  21       78.40       75.32     43.04 o 
 -26   4  21       16.80       21.52     32.28 o 
 -24   4  21        0.49       10.76     32.28 o 
 -22   4  21       33.37       51.11     22.83 o 
 -20   4  21      324.34      311.30     35.99 o 
 -18   4  21      137.12      151.70     34.97 o 
 -16   4  21       49.52       60.01     24.51 o 
 -14   4  21       74.22       73.26     26.90 o 
 -12   4  21       16.98       32.28     32.28 o 
 -10   4  21       31.96       32.28     32.28 o 
  -8   4  21       46.36       53.80     32.28 o 
  -6   4  21      553.82      516.51     59.18 o 
  -2   4  21      434.44      457.33     59.18 o 
   0   4  21      107.92       75.32     43.04 o 
   2   4  21        3.76       37.66     37.66 o 
   4   4  21      162.51      220.59     48.42 o 
   6   4  21      463.67      468.09     64.56 o 
 -17   5  21       69.22      102.23     43.04 o 
 -15   5  21       45.10       48.42     26.63 o 
 -13   5  21       95.59      100.79     28.34 o 
 -11   5  21        8.93       26.90     32.28 o 
  -9   5  21      128.65      112.99     43.04 o 
  -7   5  21       74.73      129.13     43.04 o 
  -5   5  21        4.54        2.90     24.51 o 
  -3   5  21        7.55        5.38     24.51 o 
  -1   5  21        5.21       21.52     37.66 o 
 -32   0  22       41.33       53.80     26.63 o 
 -30   0  22      687.19      645.48     45.65 o 
 -28   0  22      690.81      672.59     45.65 o 
 -26   0  22       10.54       -5.38     26.90 o 
 -24   0  22      171.33      194.07     30.44 o 
 -22   0  22      272.01      284.85     37.66 o 
 -20   0  22       75.72       86.09     32.28 o 
 -18   0  22        4.97       -5.38     26.90 o 
 -16   0  22      190.43      236.73     37.66 o 
 -14   0  22      417.34      478.85     48.42 o 
 -12   0  22     1107.65     1086.83     69.94 o 
 -10   0  22     1490.64     1667.90     86.09 o 
  -8   0  22     1257.76     1345.08     75.32 o 
  -6   0  22      353.41      403.53     48.42 o 
  -4   0  22       36.62       53.80     32.28 o 
  -2   0  22        1.80        5.38     26.90 o 
   0   0  22      281.52      312.06     43.04 o 
   8   0  22      286.39      387.38     59.18 o 
  10   0  22      149.67      212.21     35.99 o 
  12   0  22      221.64      234.01     35.99 o 
 -31   1  22       28.01       30.94     16.14 o 
 -29   1  22        0.84       14.12     17.41 o 
 -27   1  22       41.22       43.04     18.64 o 
 -25   1  22       73.47       59.18     18.64 o 
 -23   1  22       18.70       20.54     20.67 o 
 -21   1  22        7.48       36.71     16.39 o 
 -19   1  22        0.00      -12.83     14.25 o 
 -17   1  22        3.96       16.14     15.53 o 
 -15   1  22       31.19       36.20     20.67 o 
 -13   1  22       99.16      127.87     22.83 o 
 -11   1  22       61.69       61.87     22.83 o 
  -9   1  22       21.94       51.34     19.60 o 
  -7   1  22       53.88       42.55     20.67 o 
  -5   1  22      245.41      236.73     43.04 o 
  -3   1  22      161.02      225.97     37.66 o 
  -1   1  22       74.13       91.47     37.66 o 
   1   1  22      135.05      145.27     37.66 o 
   3   1  22        1.42       32.28     32.28 o 
   5   1  22        1.33       21.52     32.28 o 
   7   1  22        0.00      -18.64     18.64 o 
   9   1  22       74.66       76.26     22.65 o 
  11   1  22       24.68       21.29     22.65 o 
 -30   2  22      286.95      369.14     40.35 o 
 -28   2  22       50.69       39.28     19.52 o 
 -26   2  22      182.74      183.42     32.28 o 
 -24   2  22      600.45      617.71     37.02 o 
 -22   2  22      161.60      192.08     27.52 o 
 -20   2  22        0.20      -10.76     16.81 o 
 -18   2  22       93.71       59.99     19.52 o 
 -16   2  22       86.65       87.74     24.51 o 
 -14   2  22      101.71      107.28     24.51 o 
 -12   2  22       16.18       37.66     32.28 o 
 -10   2  22      724.97      742.49     64.56 o 
  -8   2  22     1065.45     1108.35     75.32 o 
  -6   2  22      188.33      188.31     43.04 o 
  -4   2  22       66.26      118.37     37.66 o 
  -2   2  22        8.14       10.76     26.90 o 
   0   2  22      189.74      150.65     43.04 o 
   2   2  22      592.69      651.02     64.56 o 
   4   2  22      750.84      801.67     75.32 o 
   6   2  22      145.04      172.17     48.42 o 
   8   2  22       22.94       21.52     37.66 o 
  10   2  22       30.69       17.58     28.34 o 
 -27   3  22      153.94      204.45     48.42 o 
 -25   3  22       28.36       42.63     24.51 o 
 -23   3  22        0.96      -13.45     19.02 o 
 -21   3  22       71.88       62.91     24.51 o 
 -19   3  22        5.52      -10.76     19.02 o 
 -17   3  22        0.05        0.00     26.90 o 
 -15   3  22        7.90      -21.52     26.90 o 
 -13   3  22      196.13      242.12     43.04 o 
 -11   3  22      283.47      425.05     53.80 o 
   3   3  22      330.07      322.82     59.18 o 
   5   3  22      184.61      139.89     48.42 o 
   7   3  22        1.41        5.38     37.66 o 
 -20   4  22       96.66      117.79     28.34 o 
 -18   4  22        5.09       -3.42     20.67 o 
 -16   4  22       29.98       10.76     26.90 o 
 -14   4  22      130.66      123.75     37.66 o 
 -12   4  22      101.71       96.85     37.66 o 
 -10   4  22       59.94       53.80     32.28 o 
  -8   4  22       94.60       96.85     37.66 o 
   0   4  22        5.43       26.90     37.66 o 
   2   4  22       28.83       53.80     43.04 o 
 -27   1  23      232.84      284.87     35.99 o 
 -25   1  23       47.37       53.80     32.28 o 
 -23   1  23       55.96       43.04     32.28 o 
 -21   1  23        8.90       26.90     32.28 o 
 -19   1  23      187.41      199.07     43.04 o 
 -17   1  23      205.30      193.69     43.04 o 
 -15   1  23       90.18      100.73     40.35 o 
 -13   1  23      162.31      157.57     32.28 o 
 -11   1  23      342.77      334.97     34.24 o 
  -9   1  23        3.44      -26.90     26.90 o 
  -7   1  23       10.79       26.90     32.28 o 
  -5   1  23       71.91       69.94     32.28 o 
  -3   1  23       98.62      102.23     37.66 o 
  -1   1  23      344.75      414.29     53.80 o 
   1   1  23      396.03      457.33     53.80 o 
 -26   2  23       86.01       98.19     53.80 o 
 -24   2  23        3.75        5.38     26.90 o 
 -22   2  23       15.29       32.28     32.28 o 
 -20   2  23       33.01       32.28     32.28 o 
 -18   2  23        0.74        5.38     26.90 o 
 -16   2  23      212.20      161.41     37.66 o 
 -21   3  23       63.70       32.28     32.28 o 
 -19   3  23        0.86      -16.14     26.90 o 
 -17   3  23       52.59       64.56     32.28 o 
 -15   3  23       47.86       64.56     37.66 o 
 -13   3  23       57.40        5.38     32.28 o 
 -10   0  24      362.73      349.72     48.42 o 
  -8   0  24       33.83       10.76     32.28 o 
  -6   0  24       27.20       21.52     32.28 o 
 -23   1  24        2.41        5.38     26.90 o 
 -15   1  24        6.17        5.38     32.28 o 
 -20   2  24      155.86      177.55     43.04 o 
                                                 
